# Supplementary material for: An integrative model of multi-organ drug-induced toxicity prediction using gene-expression data
Source: BMC Bioinformatics. 2014 Dec 8;15(Suppl 16):S2. doi: 10.1186/1471-2105-15-S16-S2 (PMC4290650; doi:10.1186/1471-2105-15-S16-S2)
Supplement: Additional file 2 — A table of detected pathological symptoms in each part of the liver and kidney. This table is formatted for Excel. The table contains type of pathology, part of liver of kidney in which the pathology occurred, and number of drugs which induced the pathology within experiments of TG-GATEs. [file 1471-2105-15-S16-S2-S2.xls]

## Sheet: Pathology
Organ	Part of organ	Pathology	Number of drugs which induced the pathology in the part of the organ (within the 131 drugs)	Number of drugs which induced the pathology in the part of the organ (within the 41 drugs)
Liver	?	Alteration, cytoplasmic	1	1
Liver	?	Alteration, nuclear	1	1
Liver	?	Cellular foci	3	1
Liver	?	Cellular infiltration	4	2
Liver	?	Cellular infiltration, mononuclear cell	2	0
Liver	?	Change, basophilic	1	1
Liver	?	Degeneration, granular, eosinophilic	1	1
Liver	?	Deposit, hemosiderin	1	1
Liver	?	Deposit, pigment	1	1
Liver	?	Hematopoiesis, extramedullary	6	1
Liver	?	Increased mitosis	4	1
Liver	?	Microgranuloma	2	0
Liver	?	Necrosis	3	2
Liver	?	Proliferation, bile duct	3	2
Liver	?	Proliferation, Kupffer cell	3	2
Liver	?	Proliferation, oval cell	1	1
Liver	?	Single cell necrosis	1	0
Liver	Bile duct	Fibrosis	1	1
Liver	Bile duct	Hypertrophy	1	0
Liver	Bile duct	Necrosis	1	0
Liver	Bile duct cell	Hypertrophy	1	0
Liver	Bile duct cell	Increased mitosis	1	0
Liver	Bile duct cell	Necrosis	1	0
Liver	Bile duct cell	Vacuolization, cytoplasmic	1	0
Liver	Bile duct, interlobular	Hypertrophy	1	0
Liver	Bile duct, interlobular	Vacuolization, cytoplasmic	1	1
Liver	Centrilobular	Cellular infiltration	6	3
Liver	Centrilobular	Change, acidophilic	2	0
Liver	Centrilobular	Change, eosinophilic	15	3
Liver	Centrilobular	Degeneration, fatty	1	0
Liver	Centrilobular	Degeneration, granular, eosinophilic	1	1
Liver	Centrilobular	Degeneration, hydropic	2	1
Liver	Centrilobular	Deposit, pigment	1	0
Liver	Centrilobular	Fibrosis	3	2
Liver	Centrilobular	Ground glass appearance	10	2
Liver	Centrilobular	Hemorrhage	1	1
Liver	Centrilobular	Hypertrophy	42	13
Liver	Centrilobular	Inclusion body, intracytoplasmic	1	0
Liver	Centrilobular	Increased mitosis	1	1
Liver	Centrilobular	Lesion, NOS	1	0
Liver	Centrilobular	Necrosis	6	3
Liver	Centrilobular	Proliferation, Kupffer cell	1	1
Liver	Centrilobular	Single cell necrosis	6	0
Liver	Centrilobular	Swelling	10	2
Liver	Centrilobular	Vacuolization, cytoplasmic	2	1
Liver	Glisson's sheath	Cellular infiltration	2	0
Liver	Glisson's sheath	Edema	2	0
Liver	Glisson's sheath	Hemorrhage	1	0
Liver	Hepatocyte	Alteration, cytoplasmic	1	0
Liver	Hepatocyte	Alteration, nuclear	2	0
Liver	Hepatocyte	Anisonucleosis	4	0
Liver	Hepatocyte	Change, acidophilic	4	2
Liver	Hepatocyte	Change, basophilic	2	2
Liver	Hepatocyte	Change, eosinophilic	7	2
Liver	Hepatocyte	Degeneration	1	0
Liver	Hepatocyte	Degeneration, granular, eosinophilic	4	1
Liver	Hepatocyte	Deposit, glycogen	1	1
Liver	Hepatocyte	Hypertrophy	11	3
Liver	Hepatocyte	Inclusion body, intracytoplasmic	6	2
Liver	Hepatocyte	Increased mitosis	19	4
Liver	Hepatocyte	Lesion, NOS	3	0
Liver	Hepatocyte	Necrosis	7	1
Liver	Hepatocyte	Pyknosis	1	0
Liver	Hepatocyte	Single cell necrosis	16	3
Liver	Hepatocyte	Vacuolization, cytoplasmic	9	3
Liver	Hepatocyte	Vacuolization, nuclear	1	0
Liver	Interlobular	Proliferation, bile duct	1	0
Liver	Ito cell	Hypertrophy	1	0
Liver	Ito cell	Vacuolization, cytoplasmic	1	0
Liver	Kupffer cell	Deposit, pigment	4	1
Liver	Kupffer cell	Hypertrophy	2	1
Liver	Kupffer cell	Vacuolization, cytoplasmic	2	1
Liver	Lymphatic	Dilatation	1	0
Liver	Midlobular	Hypertrophy	1	1
Liver	Midlobular	Increased mitosis	4	0
Liver	Midlobular	Necrosis	2	1
Liver	Midlobular	Single cell necrosis	2	0
Liver	Midlobular	Vacuolization, cytoplasmic	6	1
Liver	Parenchyma	Hemorrhage	1	0
Liver	Parenchyma	Lesion, NOS	1	0
Liver	Parenchyma	Necrosis	1	0
Liver	Periductular	Cellular infiltration	1	0
Liver	Peripheral	Alteration, nuclear	1	0
Liver	Peripheral	Change, eosinophilic	3	1
Liver	Peripheral	Degeneration, fatty	1	0
Liver	Peripheral	Deposit, glycogen	4	1
Liver	Peripheral	Hypertrophy	2	1
Liver	Peripheral	Proliferation, bile duct	1	0
Liver	Peripheral	Vacuolization, cytoplasmic	3	1
Liver	Periportal	Cellular infiltration	3	1
Liver	Periportal	Cellular infiltration, mononuclear cell	3	1
Liver	Periportal	Change, basophilic	1	0
Liver	Periportal	Change, eosinophilic	5	2
Liver	Periportal	Degeneration, acidophilic, eosinophilic	1	1
Liver	Periportal	Deposit, glycogen	1	0
Liver	Periportal	Deposit, hemosiderin	1	1
Liver	Periportal	Deposit, pigment	2	1
Liver	Periportal	Fibrosis	3	2
Liver	Periportal	Hypertrophy	1	0
Liver	Periportal	Necrosis	2	1
Liver	Periportal	Proliferation, bile duct	4	1
Liver	Periportal	Proliferation, oval cell	1	0
Liver	Periportal	Single cell necrosis	1	0
Liver	Periportal	Vacuolization, cytoplasmic	2	1
Liver	Portal	Cellular infiltration	1	1
Liver	Portal	Change, eosinophilic	1	1
Liver	Portal triad	Cellular infiltration	1	0
Liver	Portal triad	Edema	1	0
Liver	Sinusoid	Cellular infiltration	2	1
Liver	Sinusoid	Dilatation	1	1
Liver	Sinusoid	Hematopoiesis, extramedullary	3	0
Liver	Sinusoid	Proliferation, Kupffer cell	1	0
Liver	Subserosa	Hemorrhage	1	0
Liver	Subserosa	Inclusion body, intracytoplasmic	1	0
Kidney	?	Cast, hyaline	3	3
Kidney	?	Cellular infiltration, lymphocyte	4	4
Kidney	?	Cellular infiltration, mononuclear cell	1	1
Kidney	?	Cellular infiltration, neutrophil	2	2
Kidney	?	Eosinophilic body	1	1
Kidney	Collecting tubule	Degeneration	2	2
Kidney	Collecting tubule	Dilatation	1	1
Kidney	Collecting tubule	Karyomegaly	1	1
Kidney	Collecting tubule	Necrosis	1	1
Kidney	Collecting tubule	Vacuolization, cytoplasmic	2	2
Kidney	Cortex	Cast, hyaline	2	2
Kidney	Cortex	Change, basophilic	2	2
Kidney	Cortex	Degeneration	1	1
Kidney	Cortex	Dilatation	2	2
Kidney	Cortex	Eosinophilic body	1	1
Kidney	Cortex	Hyaline droplet	3	3
Kidney	Cortex	Lesion,NOS	1	1
Kidney	Cortex	Necrosis	1	1
Kidney	Cortex	Regeneration	2	2
Kidney	Cortex	Swelling	1	1
Kidney	Cortex	Thickening	2	2
Kidney	Cortex	Vacuolization, cytoplasmic	1	1
Kidney	Distal tubule	Dilatation	5	5
Kidney	Distal tubule	Hypertrophy	1	1
Kidney	Glomerular tuft	Thickening	1	1
Kidney	Glomerulus	Degeneration	1	1
Kidney	Glomerulus	Hyaline droplet	1	1
Kidney	Interstitium, Connective tissue	Cellular infiltration	3	3
Kidney	Interstitium, Connective tissue	Fibrosis	2	2
Kidney	Juxtaglomerular apparatus	Hypertrophy	2	2
Kidney	Medulla	Cellular infiltration	1	1
Kidney	Medulla	Cellular infiltration, neutrophil	1	1
Kidney	Medulla	Change, basophilic	1	1
Kidney	Medulla	Dilatation	1	1
Kidney	Medulla	Dilatation, cystic	1	1
Kidney	Medulla	Edema	1	1
Kidney	Medulla	Hyperplasia	1	1
Kidney	Medulla	Inclusion body, intracytoplasmic	2	2
Kidney	Medulla	Karyomegaly	1	1
Kidney	Medulla	Necrosis	3	3
Kidney	Medulla	Regeneration	1	1
Kidney	Medulla	Swelling	1	1
Kidney	Medulla	Vacuolization, cytoplasmic	1	1
Kidney	Mesangial cell	Anisonucleosis	1	1
Kidney	Mesangial cell	Karyomegaly	1	1
Kidney	Mesangial cell	Necrosis	1	1
Kidney	Mesangial matrix	Proliferation	2	2
Kidney	Papilla	Cast, hyaline	1	1
Kidney	Papilla	Cellular infiltration, neutrophil	2	2
Kidney	Papilla	Degeneration	2	2
Kidney	Papilla	Edema	1	1
Kidney	Papilla	Necrosis	3	3
Kidney	Pelvic epithelium	Vacuolization, cytoplasmic	1	1
Kidney	Pelvis	Hyperplasia	1	1
Kidney	Pelvis	Necrosis	1	1
Kidney	Proximal tubule	Anisonucleosis	1	1
Kidney	Proximal tubule	Degeneration	1	1
Kidney	Proximal tubule	Eosinophilic body	1	1
Kidney	Proximal tubule	Hyaline droplet	3	3
Kidney	Proximal tubule	Hypertrophy	1	1
Kidney	Proximal tubule	Inclusion body, intracytoplasmic	1	1
Kidney	Proximal tubule	Lesion,NOS	1	1
Kidney	Proximal tubule	Regeneration	1	1
Kidney	Proximal tubule	Swelling	1	1
Kidney	Proximal tubule	Vacuolization, cytoplasmic	2	2
Kidney	Proximal tubule, straight	Change, basophilic	1	1
Kidney	Proximal tubule, straight	Degeneration	1	1
Kidney	Renal tubule	Cast, hyaline	3	3
Kidney	Renal tubule	Change, basophilic	1	1
Kidney	Renal tubule	Degeneration	5	5
Kidney	Renal tubule	Dilatation	5	5
Kidney	Renal tubule	Hyaline droplet	1	1
Kidney	Renal tubule	Karyomegaly	1	1
Kidney	Renal tubule	Mineralization	1	1
Kidney	Renal tubule	Necrosis	3	3
Kidney	Renal tubule	Regeneration	10	10
Kidney	Renal tubule	Swelling	1	1
Kidney	Renal tubule	Vacuolization, cytoplasmic	1	1
Kidney	Transitional epithelium	Degeneration	1	1
Kidney	Transitional epithelium	Hyperplasia	2	2
Kidney	Transitional epithelium	Hypertrophy	1	1
Kidney	Tubular epithelium	Change, basophilic	1	1
Kidney	Tubular epithelium	Necrosis	2	2
Kidney	Tubular epithelium	Regeneration	2	2

## Sheet: drug list
1% cholesterol + 0.25% sodium cholate
acetamidofluorene
bromoethylamine
naphthyl isothiocyanate
methylene dianiline
acetamide
acetaminophen
acetazolamide
adapin
aflatoxin B1
allopurinol
allyl alcohol
amiodarone
amitriptyline
amphotericin B
aspirin
azathioprine
bendazac
benzbromarone
benziodarone
bortezomib
bromobenzene
bucetin
caffeine
captopril
carbamazepine
carbon tetrachloride
carboplatin
cephalothin
chloramphenicol
chlormadinone
chlormezanone
chlorpheniramine
chlorpromazine
chlorpropamide
cimetidine
ciprofloxacin
cisplatin
clofibrate
clomipramine
colchicine
coumarin
cycloheximide
cyclophosphamide
cyclosporine A
danazol
dantrolene
desmopressin acetate
dexamethasone
diazepam
diethyl maleate
nitrosodiethylamine
diltiazem
disopyramide
disulfiram
doxorubicin
enalapril
erythromycin
ethambutol
ethanol
ethinylestradiol
ethionamide
ethionine
ethylsuccinate ethylsuccinate
phenylanthranilic acid
fenofibrate
fluoxetine hydrochloride
flutamide
galactosamine
gefitinib
gemfibrozil
gentamicin
griseofulvin
hexachlorobenzene
hydroxyzine
ibuprofen
imatinib, methanesulfonate salt
imipramine
indomethacin
iproniazid
isoniazid
ketoconazole
LPS
lomustine
lornoxicam
phenylanthranilic acid
meloxicam
metformin
methapyrilene
methimazole
3-methylcholanthrene
N-methyl-N-nitrosourea
methyltestosterone
mexiletine
monocrotaline
naproxen
nicotinic acid
nifedipine
nimesulide
nitrofurantoin
n-nitrosomorpholine
omeprazole
papaverine
phalloidin
phenacetin
phenobarbital
phenylbutazone
phenytoin
phorone
WY-14643
promethazine
propylthiouracil
puromycin aminonucleoside
quinidine
rifampicin
rosiglitazone maleate
simvastatin
sulfasalazine
sulindac
tamoxifen
terbinafine
tetracycline
theophylline
thioacetamide
ticlopidine
tolbutamide
triamterene
trimethadione
tunicamycin
valproic acid
vitamin A
