# Supplementary material for: An integrative model of multi-organ drug-induced toxicity prediction using gene-expression data
Source: BMC Bioinformatics. 2014 Dec 8;15(Suppl 16):S2. doi: 10.1186/1471-2105-15-S16-S2 (PMC4290650; doi:10.1186/1471-2105-15-S16-S2)
Supplement: Additional file 3 — A table of in-vivo samples which were used to evaluate the prediction models. This table is formatted for Excel. The table contains sample ID, type of medicated drug, and occurrences of drug-induced targeted pathologies for each sample. [file 1471-2105-15-S16-S2-S3.xls]

## Sheet: temp
In-vivo sample ID (ExpID_GroupID_IndividualID)	Liver barcode	Kidney barcode	Compound	Liver Change, eosinophilic	Liver Cellular infiltration	Liver Hypertrophy	Liver Degeneration	Liver Deposit, pigment	Liver Increased mitosis	Liver Necrosis	Liver Single cell necrosis	Liver Vacuolization, cytoplasmic	Liver Proliferation	Liver Fibrosis	Kidney Cellular infiltration	Kidney Hypertrophy	Kidney Degeneration	Kidney Necrosis	Kidney Hyaline droplet	Kidney Cast,hyaline	Kidney Dilatation	Kidney Change, basophilic	Kidney Vacuolization, cytoplasmic	Kidney Regeneration
102_1_2	3017672023	3017847011	allyl alcohol	N	N	N	N	N	N	N	N	N	N	N	N	N	N	N	N	N	N	N	N	N
102_1_3	3017672024	3017847012	allyl alcohol	N	N	N	N	N	N	N	N	N	N	N	N	N	N	N	N	N	N	N	N	N
102_1_5	3017672025	3017847013	allyl alcohol	N	N	N	N	N	N	N	N	N	N	N	N	N	N	N	N	N	N	N	N	N
102_10_1	3017673011	3017847029	allyl alcohol	N	N	N	N	N	N	N	N	N	N	N	N	N	N	N	N	N	N	N	N	N
102_10_2	3017673012	3017847030	allyl alcohol	N	N	N	Y	N	N	N	N	N	N	N	N	N	N	N	N	N	N	N	N	N
102_10_4	3017673013	3017848001	allyl alcohol	N	N	N	N	N	N	N	N	N	N	N	N	N	N	N	N	N	N	N	N	N
102_11_2	3017673023	3017842024	allyl alcohol	N	N	N	N	N	N	N	N	N	N	N	N	N	N	N	N	N	N	N	N	N
102_11_3	3017673024	3017842025	allyl alcohol	N	N	N	N	N	N	N	N	N	N	N	N	N	N	N	N	N	N	N	N	N
102_11_5	3017673025	3017842026	allyl alcohol	N	N	N	N	N	N	N	N	N	N	N	N	N	N	N	N	N	N	N	N	N
102_12_3	3017674005	3017843006	allyl alcohol	N	N	N	N	N	N	N	N	N	N	N	N	N	N	N	N	N	N	N	N	N
102_12_4	3017674006	3017843007	allyl alcohol	N	N	N	N	N	N	N	N	N	N	N	N	N	N	N	N	N	N	N	N	N
102_12_5	3017674007	3017843008	allyl alcohol	N	N	N	N	N	N	N	N	N	N	N	N	N	N	N	N	N	N	N	N	N
102_13_1	3017673002	3017847020	allyl alcohol	N	N	N	N	N	N	N	N	N	N	N	N	N	N	N	N	N	N	N	N	N
102_13_2	3017673003	3017847021	allyl alcohol	N	N	N	Y	N	N	Y	N	N	N	N	N	N	N	N	N	N	N	N	N	N
102_13_5	3017673004	3017847022	allyl alcohol	N	N	N	N	N	N	N	N	N	N	N	N	N	N	N	N	N	N	N	N	N
102_14_3	3017673014	3017848002	allyl alcohol	N	N	N	Y	N	N	Y	N	N	N	N	N	N	N	N	N	N	N	N	N	N
102_14_4	3017673015	3017848003	allyl alcohol	N	N	N	N	N	N	N	N	N	N	N	N	N	N	N	N	N	N	N	N	N
102_14_5	3017673016	3017848004	allyl alcohol	N	N	N	N	N	N	N	N	N	N	N	N	N	N	N	N	N	N	N	N	N
102_15_1	3017673026	3017842027	allyl alcohol	N	Y	N	Y	N	N	N	N	N	N	N	N	N	N	N	N	N	N	N	N	N
102_15_2	3017673027	3017842028	allyl alcohol	N	Y	N	N	N	N	N	N	N	N	N	N	N	N	N	N	N	N	N	N	N
102_15_4	3017673028	3017842029	allyl alcohol	N	N	N	N	N	N	N	N	N	N	N	N	N	N	N	N	N	N	N	N	N
102_16_1	3017674008	3017843009	allyl alcohol	N	N	N	Y	N	N	N	N	N	N	N	N	N	N	N	N	N	N	N	N	N
102_16_3	3017674009	3017843010	allyl alcohol	N	N	N	Y	N	N	N	N	N	N	N	N	N	N	N	N	N	N	N	N	N
102_16_4	3017674010	3017843011	allyl alcohol	N	N	N	N	N	N	N	N	N	N	N	N	N	N	N	N	N	N	N	N	N
102_2_1	3017673005	3017847023	allyl alcohol	N	N	N	N	N	N	N	N	N	N	N	N	N	N	N	N	N	N	N	N	N
102_2_3	3017673006	3017847024	allyl alcohol	N	N	N	N	N	N	N	N	N	N	N	N	N	N	N	N	N	N	N	N	N
102_2_5	3017673007	3017847025	allyl alcohol	N	N	N	N	N	N	N	N	N	N	N	N	N	N	N	N	N	N	N	N	N
102_3_1	3017673017	3017842018	allyl alcohol	N	N	N	N	N	N	N	N	N	N	N	N	N	N	N	N	N	N	N	N	N
102_3_2	3017673018	3017842019	allyl alcohol	N	N	N	N	N	N	N	N	N	N	N	N	N	N	N	N	N	N	N	N	N
102_3_3	3017673019	3017842020	allyl alcohol	N	N	N	N	N	N	N	N	N	N	N	N	N	N	N	N	N	N	N	N	N
102_4_2	3017673029	3017842030	allyl alcohol	N	N	N	N	N	N	N	N	N	N	N	N	N	N	N	N	N	N	N	N	N
102_4_3	3017673030	3017843001	allyl alcohol	N	N	N	N	N	N	N	N	N	N	N	N	N	N	N	N	N	N	N	N	N
102_4_5	3017674001	3017843002	allyl alcohol	N	N	N	N	N	N	N	N	N	N	N	N	N	N	N	N	N	N	N	N	N
102_5_1	3017672026	3017847014	allyl alcohol	N	N	N	N	N	N	N	N	N	N	N	N	N	N	N	N	N	N	N	N	N
102_5_3	3017672027	3017847015	allyl alcohol	N	N	N	N	N	N	N	N	N	N	N	N	N	N	N	N	N	N	N	N	N
102_5_4	3017672028	3017847016	allyl alcohol	N	N	N	N	N	N	N	N	N	N	N	N	N	N	N	N	N	N	N	N	N
102_6_1	3017673008	3017847026	allyl alcohol	N	N	N	N	N	N	N	N	N	N	N	N	N	N	N	N	N	N	N	N	N
102_6_3	3017673009	3017847027	allyl alcohol	N	N	N	N	N	N	N	N	N	N	N	N	N	N	N	N	N	N	N	N	N
102_6_4	3017673010	3017847028	allyl alcohol	N	N	N	N	N	N	N	N	N	N	N	N	N	N	N	N	N	N	N	N	N
102_7_2	3017673020	3017842021	allyl alcohol	N	N	N	N	N	N	N	N	N	N	N	N	N	N	N	N	N	N	N	N	N
102_7_3	3017673021	3017842022	allyl alcohol	N	N	N	N	N	N	N	N	N	N	N	N	N	N	N	N	N	N	N	N	N
102_7_5	3017673022	3017842023	allyl alcohol	N	N	N	N	N	N	N	N	N	N	N	N	N	N	N	N	N	N	N	N	N
102_8_1	3017674002	3017843003	allyl alcohol	N	N	N	N	N	N	N	N	N	N	N	N	N	N	N	N	N	N	N	N	N
102_8_3	3017674003	3017843004	allyl alcohol	N	N	N	N	N	N	N	N	N	N	N	N	N	N	N	N	N	N	N	N	N
102_8_4	3017674004	3017843005	allyl alcohol	N	N	N	N	N	N	N	N	N	N	N	N	N	N	N	N	N	N	N	N	N
102_9_1	3017672029	3017847017	allyl alcohol	N	N	N	N	N	N	N	N	N	N	N	N	N	N	N	N	N	N	N	N	N
102_9_2	3017672030	3017847018	allyl alcohol	N	N	N	N	N	N	N	N	N	N	N	N	N	N	N	N	N	N	N	N	N
102_9_3	3017673001	3017847019	allyl alcohol	N	N	N	N	N	N	N	N	N	N	N	N	N	N	N	N	N	N	N	N	N
103_1_1	3017727013	3017852005	allyl alcohol	N	N	N	N	N	N	N	N	N	N	N	N	N	N	N	N	N	N	N	N	N
103_1_2	3017727014	3017852006	allyl alcohol	N	N	N	N	N	N	N	N	N	N	N	N	N	N	N	N	N	N	N	N	N
103_1_3	3017727015	3017852007	allyl alcohol	N	N	N	N	N	N	N	N	N	N	N	N	N	N	N	N	N	N	N	N	N
103_10_1	3017728001	3017852023	allyl alcohol	N	N	N	N	N	N	N	N	N	N	N	N	N	N	N	N	N	N	N	N	N
103_10_4	3017728002	3017852024	allyl alcohol	N	N	N	N	N	N	N	N	N	N	N	N	N	N	N	N	N	N	N	N	N
103_10_5	3017728003	3017852025	allyl alcohol	N	N	N	N	N	N	N	N	N	N	N	N	N	N	N	N	N	N	N	N	N
103_11_1	3017726001	3017857011	allyl alcohol	N	N	N	N	N	N	N	N	N	N	N	N	N	N	N	N	N	N	N	N	N
103_11_2	3017726002	3017857012	allyl alcohol	N	N	N	N	N	N	N	N	N	N	N	N	N	N	N	N	N	N	N	N	N
103_11_5	3017726003	3017857013	allyl alcohol	N	N	N	N	N	N	N	N	N	N	N	N	N	N	N	N	N	N	N	N	N
103_12_2	3017726013	3017857023	allyl alcohol	N	N	N	N	N	N	N	N	N	N	N	N	N	N	N	N	N	N	N	N	N
103_12_3	3017726014	3017857024	allyl alcohol	N	N	N	N	N	N	N	N	N	N	N	N	N	N	N	N	N	N	N	N	N
103_12_5	3017726015	3017857025	allyl alcohol	N	N	N	N	N	N	N	N	N	N	N	N	N	N	N	N	N	N	N	N	N
103_13_3	3017727022	3017852014	allyl alcohol	N	N	N	N	N	N	N	N	N	N	N	N	N	N	N	N	N	N	N	N	N
103_13_4	3017727023	3017852015	allyl alcohol	N	Y	N	Y	N	N	Y	N	N	N	N	N	N	N	N	N	N	N	N	N	N
103_13_5	3017727024	3017852016	allyl alcohol	N	N	N	N	N	N	N	N	N	N	N	N	N	N	N	N	N	N	N	N	N
103_14_1	3017728004	3017852026	allyl alcohol	N	Y	N	Y	N	N	Y	N	N	Y	Y	N	N	N	N	N	N	N	N	N	N
103_14_2	3017728005	3017852027	allyl alcohol	N	Y	N	Y	N	N	Y	N	N	N	N	N	N	N	N	N	N	N	N	N	N
103_14_4	3017728006	3017852028	allyl alcohol	N	Y	N	Y	N	N	Y	N	N	N	N	N	N	N	N	N	N	N	N	N	N
103_15_3	3017726004	3017857014	allyl alcohol	N	Y	N	Y	Y	N	Y	N	N	Y	Y	N	N	N	N	N	N	N	N	N	N
103_15_4	3017726005	3017857015	allyl alcohol	N	N	N	N	N	N	N	N	N	N	N	N	N	N	N	N	N	N	N	N	N
103_15_5	3017726006	3017857016	allyl alcohol	N	N	N	Y	Y	N	Y	N	N	Y	Y	N	N	N	N	N	N	N	N	N	N
103_16_2	3017726016	3017857026	allyl alcohol	N	N	N	N	N	N	N	N	N	N	N	N	N	N	N	N	N	N	N	N	N
103_16_3	3017726017	3017857027	allyl alcohol	N	N	N	N	N	N	N	N	N	N	N	N	N	N	N	N	N	N	N	N	N
103_16_4	3017726018	3017857028	allyl alcohol	N	N	N	N	Y	N	N	N	N	N	Y	N	N	N	N	N	N	N	N	N	N
103_2_1	3017727025	3017852017	allyl alcohol	N	N	N	N	N	N	N	N	N	N	N	N	N	N	N	N	N	N	N	N	N
103_2_2	3017727026	3017852018	allyl alcohol	N	N	N	N	N	N	N	N	N	N	N	N	N	N	N	N	N	N	N	N	N
103_2_5	3017727027	3017852019	allyl alcohol	N	N	N	N	N	N	N	N	N	N	N	N	N	N	N	N	N	N	N	N	N
103_3_3	3017725025	3017857005	allyl alcohol	N	N	N	N	N	N	N	N	N	N	N	N	N	N	N	N	N	N	N	N	N
103_3_4	3017725026	3017857006	allyl alcohol	N	N	N	N	N	N	N	N	N	N	N	N	N	N	N	N	N	N	N	N	N
103_3_5	3017725027	3017857007	allyl alcohol	N	N	N	N	N	N	N	N	N	N	N	N	N	N	N	N	N	N	N	N	N
103_4_2	3017726007	3017857017	allyl alcohol	N	N	N	N	N	N	N	N	N	N	N	N	N	N	N	N	N	N	N	N	N
103_4_4	3017726008	3017857018	allyl alcohol	N	N	N	N	N	N	N	N	N	N	N	N	N	N	N	N	N	N	N	N	N
103_4_5	3017726009	3017857019	allyl alcohol	N	N	N	N	N	N	N	N	N	N	N	N	N	N	N	N	N	N	N	N	N
103_5_2	3017727016	3017852008	allyl alcohol	N	N	N	N	N	N	N	N	N	N	N	N	N	N	N	N	N	N	N	N	N
103_5_3	3017727017	3017852009	allyl alcohol	N	N	N	N	N	N	N	N	N	N	N	N	N	N	N	N	N	N	N	N	N
103_5_4	3017727018	3017852010	allyl alcohol	N	N	N	N	N	N	N	N	N	N	N	N	N	N	N	N	N	N	N	N	N
103_6_1	3017727028	3017852020	allyl alcohol	N	N	N	N	N	N	N	N	N	N	N	N	N	N	N	N	N	N	N	N	N
103_6_2	3017727029	3017852021	allyl alcohol	N	N	N	N	N	N	N	N	N	N	N	N	N	N	N	N	N	N	N	N	N
103_6_4	3017727030	3017852022	allyl alcohol	N	N	N	N	N	N	N	N	N	N	N	N	N	N	N	N	N	N	N	N	N
103_7_1	3017725028	3017857008	allyl alcohol	N	N	N	N	N	N	N	N	N	N	N	N	N	N	N	N	N	N	N	N	N
103_7_3	3017725029	3017857009	allyl alcohol	N	N	N	N	N	N	N	N	N	N	N	N	N	N	N	N	N	N	N	N	N
103_7_4	3017725030	3017857010	allyl alcohol	N	N	N	N	N	N	N	N	N	N	N	N	N	N	N	N	N	N	N	N	N
103_8_2	3017726010	3017857020	allyl alcohol	N	N	N	N	N	N	N	N	N	N	N	N	N	N	N	N	N	N	N	N	N
103_8_3	3017726011	3017857021	allyl alcohol	N	N	N	N	N	N	N	N	N	N	N	N	N	N	N	N	N	N	N	N	N
103_8_5	3017726012	3017857022	allyl alcohol	N	N	N	N	N	N	N	N	N	N	N	N	N	N	N	N	N	N	N	N	N
103_9_1	3017727019	3017852011	allyl alcohol	N	N	N	N	N	N	N	N	N	N	N	N	N	N	N	N	N	N	N	N	N
103_9_2	3017727020	3017852012	allyl alcohol	N	N	N	N	N	N	N	N	N	N	N	N	N	N	N	N	N	N	N	N	N
103_9_3	3017727021	3017852013	allyl alcohol	N	N	N	N	N	N	N	N	N	N	N	N	N	N	N	N	N	N	N	N	N
113_1_1	3017706025	3017280020	indomethacin	N	N	N	N	N	N	N	N	N	N	N	N	N	N	N	N	N	N	N	N	N
113_1_2	3017706026	3017280021	indomethacin	N	N	N	N	N	N	N	N	N	N	N	N	N	N	N	N	N	N	N	N	N
113_1_4	3017706027	3017280022	indomethacin	N	N	N	N	N	N	N	N	N	N	N	N	N	N	N	N	N	N	N	N	N
113_10_1	3017707013	3017281008	indomethacin	N	N	N	N	N	N	N	N	N	N	N	N	N	N	N	N	N	N	N	N	N
113_10_2	3017707014	3017281009	indomethacin	N	N	N	N	N	N	N	N	N	N	N	N	N	N	N	N	N	N	N	N	N
113_10_4	3017707015	3017281010	indomethacin	N	N	N	N	N	N	N	N	N	N	N	N	N	N	N	N	N	N	N	N	N
113_11_1	3017708019	3017288025	indomethacin	N	N	N	N	N	N	N	N	N	N	N	N	N	N	N	N	N	N	N	N	N
113_11_2	3017708020	3017288026	indomethacin	N	N	N	N	N	N	N	N	N	N	N	N	N	N	N	N	N	N	N	N	N
113_12_4	3017709002	3017289009	indomethacin	N	N	N	N	N	N	N	N	N	N	N	N	N	Y	N	N	N	N	N	N	N
113_13_1	3017707004	3017280029	indomethacin	N	N	N	N	N	N	N	N	N	N	N	N	N	N	N	N	N	N	N	N	N
113_13_2	3017707005	3017280030	indomethacin	N	N	N	N	N	N	N	N	N	N	N	N	N	N	N	N	N	N	N	N	N
113_14_1	3017707016	3017281011	indomethacin	N	N	N	N	N	N	N	N	N	N	N	N	N	N	N	N	N	N	N	N	N
113_14_4	3017707017	3017281012	indomethacin	N	N	N	N	N	N	N	N	N	N	N	N	N	N	N	N	N	N	N	N	N
113_14_5	3017707018	3017281013	indomethacin	N	N	N	N	N	N	N	N	N	N	N	N	N	N	N	N	N	N	N	N	N
113_15_4	3017708022	3017288029	indomethacin	N	N	N	N	N	N	N	N	N	N	N	N	N	Y	N	N	N	Y	N	N	N
113_16_3	3017708024	3017288030	indomethacin	N	N	N	N	N	N	Y	N	N	N	N	N	N	Y	Y	N	N	Y	N	N	Y
113_2_1	3017707007	3017281002	indomethacin	N	N	N	N	N	N	N	N	N	N	N	N	N	N	N	N	N	N	N	N	N
113_2_3	3017707008	3017281003	indomethacin	N	N	N	N	N	N	N	N	N	N	N	N	N	N	N	N	N	N	N	N	N
113_2_4	3017707009	3017281004	indomethacin	N	N	N	N	N	N	N	N	N	N	N	N	N	N	N	N	N	N	N	N	N
113_3_1	3017708013	3017288019	indomethacin	N	N	N	N	N	N	N	N	N	N	N	N	N	N	N	N	N	N	N	N	N
113_3_3	3017708014	3017288020	indomethacin	N	N	N	N	N	N	N	N	N	N	N	N	N	N	N	N	N	N	N	N	N
113_3_5	3017708015	3017288021	indomethacin	N	N	N	N	N	N	N	N	N	N	N	N	N	N	N	N	N	N	N	N	N
113_4_1	3017708025	3017289001	indomethacin	N	N	N	N	N	N	N	N	N	N	N	N	N	N	N	N	N	N	N	N	N
113_4_2	3017708026	3017289002	indomethacin	N	N	N	N	N	N	N	N	N	N	N	N	N	N	N	N	N	N	N	N	N
113_4_4	3017708027	3017289003	indomethacin	N	N	N	N	N	N	N	N	N	N	N	N	N	N	N	N	N	N	N	N	N
113_5_1	3017706028	3017280023	indomethacin	N	N	N	N	N	N	N	N	N	N	N	N	N	N	N	N	N	N	N	N	N
113_5_2	3017706029	3017280024	indomethacin	N	N	N	N	N	N	N	N	N	N	N	N	N	N	N	N	N	N	N	N	N
113_5_5	3017706030	3017280025	indomethacin	N	N	N	N	N	N	N	N	N	N	N	N	N	N	N	N	N	N	N	N	N
113_6_3	3017707010	3017281005	indomethacin	N	N	N	N	N	N	N	N	N	N	N	N	N	N	N	N	N	N	N	N	N
113_6_4	3017707011	3017281006	indomethacin	N	N	N	N	N	N	N	N	N	N	N	N	N	N	N	N	N	N	N	N	N
113_6_5	3017707012	3017281007	indomethacin	N	N	N	N	N	N	N	N	N	N	N	N	N	N	N	N	N	N	N	N	N
113_7_2	3017708016	3017288022	indomethacin	N	N	N	N	N	N	N	N	N	N	N	N	N	N	N	N	N	N	N	N	N
113_7_3	3017708017	3017288023	indomethacin	N	N	N	N	N	N	N	N	N	N	N	N	N	N	N	N	N	N	N	N	N
113_7_5	3017708018	3017288024	indomethacin	N	N	N	N	N	N	N	N	N	N	N	N	N	N	N	N	N	N	N	N	N
113_8_1	3017708028	3017296009	indomethacin	N	N	N	N	N	N	N	N	N	N	N	N	N	N	N	N	N	N	N	N	N
113_8_2	3017708029	3017289005	indomethacin	N	N	N	N	N	N	N	N	N	N	N	N	N	N	N	N	N	N	N	N	N
113_8_4	3017708030	3017289006	indomethacin	N	N	N	N	N	N	N	N	N	N	N	N	N	N	N	N	N	N	N	N	N
113_9_1	3017707001	3017280026	indomethacin	N	N	N	N	N	N	N	N	N	N	N	N	N	N	N	N	N	N	N	N	N
113_9_3	3017707002	3017280027	indomethacin	N	N	N	N	N	N	N	N	N	N	N	N	N	N	N	N	N	N	N	N	N
113_9_5	3017707003	3017280028	indomethacin	N	N	N	N	N	N	N	N	N	N	N	N	N	N	N	N	N	N	N	N	N
116_1_1	3017655026	3017486012	thioacetamide	N	N	N	N	N	N	N	N	N	N	N	N	N	N	N	N	N	N	N	N	N
116_1_2	3017655027	3017486013	thioacetamide	N	N	N	N	N	N	N	N	N	N	N	N	N	N	N	N	N	N	N	N	N
116_1_3	3017655028	3017486014	thioacetamide	N	N	N	N	N	N	N	N	N	N	N	N	N	N	N	N	N	N	N	N	N
116_10_1	3017656014	3017486030	thioacetamide	N	N	N	N	N	N	N	N	N	N	N	N	N	N	N	N	N	N	N	N	N
116_10_3	3017656015	3017487001	thioacetamide	N	N	N	N	N	N	N	Y	N	N	N	N	N	N	N	N	N	N	N	N	N
116_10_5	3017656016	3017487002	thioacetamide	N	N	N	N	N	N	N	Y	N	N	N	N	N	N	N	N	N	N	N	N	N
116_11_2	3017663012	3017458013	thioacetamide	N	Y	N	N	N	N	N	Y	N	N	N	N	N	N	N	N	N	N	N	N	N
116_11_3	3017663013	3017458014	thioacetamide	N	Y	N	N	N	N	N	Y	N	N	N	N	N	N	N	N	N	N	N	N	N
116_11_4	3017663014	3017458015	thioacetamide	N	Y	N	N	N	N	N	Y	N	N	N	N	N	N	N	N	N	N	N	N	N
116_12_2	3017663024	3017458025	thioacetamide	Y	N	N	N	N	N	N	N	N	N	N	N	N	N	N	N	N	N	N	N	N
116_12_4	3017663025	3017458026	thioacetamide	Y	Y	N	N	N	N	N	Y	N	N	N	N	N	N	N	N	N	N	N	N	N
116_12_5	3017663026	3017458027	thioacetamide	Y	Y	N	N	N	N	N	Y	N	N	N	N	N	N	N	N	N	N	N	N	N
116_13_1	3017656005	3017486021	thioacetamide	N	N	N	N	N	N	N	N	N	N	N	N	N	N	N	N	N	N	N	N	N
116_13_2	3017656006	3017486022	thioacetamide	N	N	Y	N	N	N	N	N	N	N	N	N	N	N	N	N	N	N	N	N	N
116_13_4	3017656007	3017486023	thioacetamide	N	N	Y	N	N	N	N	N	N	N	N	N	N	N	N	N	N	N	N	N	N
116_14_1	3017656017	3017487003	thioacetamide	N	N	N	N	N	N	N	Y	N	N	N	N	N	N	N	N	N	N	N	N	N
116_14_4	3017656018	3017487004	thioacetamide	N	N	N	N	N	N	N	Y	N	N	N	N	N	N	N	N	N	N	N	N	N
116_14_5	3017656019	3017487005	thioacetamide	N	N	N	N	N	N	N	Y	N	N	N	N	N	N	N	N	N	N	N	N	N
116_15_1	3017663015	3017458016	thioacetamide	N	Y	N	N	N	N	N	Y	N	N	N	N	N	N	N	N	N	N	N	N	N
116_15_2	3017663016	3017458017	thioacetamide	Y	Y	N	N	N	N	N	Y	N	N	N	N	N	N	N	N	N	N	N	N	N
116_15_5	3017663017	3017458018	thioacetamide	Y	Y	N	N	N	N	N	Y	N	N	N	N	N	N	N	N	N	N	N	N	N
116_16_3	3017663027	3017458028	thioacetamide	Y	Y	Y	N	N	N	Y	N	N	N	N	N	N	N	N	N	N	N	N	N	N
116_16_4	3017663028	3017458029	thioacetamide	Y	Y	Y	N	N	N	Y	N	N	N	N	N	N	N	N	N	N	N	N	N	N
116_16_5	3017663029	3017458030	thioacetamide	Y	Y	Y	N	N	N	Y	N	N	N	N	N	N	N	N	N	N	N	N	N	N
116_2_1	3017656008	3017486024	thioacetamide	N	N	N	N	N	N	N	N	N	N	N	N	N	N	N	N	N	N	N	N	N
116_2_2	3017656009	3017486025	thioacetamide	N	N	N	N	N	N	N	N	N	N	N	N	N	N	N	N	N	N	N	N	N
116_2_4	3017656010	3017486026	thioacetamide	N	N	N	N	N	N	N	N	N	N	N	N	N	N	N	N	N	N	N	N	N
116_3_2	3017663006	3017458007	thioacetamide	N	N	N	N	N	N	N	N	N	N	N	N	N	N	N	N	N	N	N	N	N
116_3_4	3017663007	3017458008	thioacetamide	N	N	N	N	N	N	N	N	N	N	N	N	N	N	N	N	N	N	N	N	N
116_3_5	3017663008	3017458009	thioacetamide	N	N	N	N	N	N	N	N	N	N	N	N	N	N	N	N	N	N	N	N	N
116_4_1	3017663018	3017458019	thioacetamide	N	N	N	N	N	N	N	N	N	N	N	N	N	N	N	N	N	N	N	N	N
116_4_3	3017663019	3017458020	thioacetamide	N	N	N	N	N	N	N	N	N	N	N	N	N	N	N	N	N	N	N	N	N
116_4_4	3017663020	3017458021	thioacetamide	N	N	N	N	N	N	N	N	N	N	N	N	N	N	N	N	N	N	N	N	N
116_5_1	3017655029	3017486015	thioacetamide	N	N	N	N	N	N	N	N	N	N	N	N	N	N	N	N	N	N	N	N	N
116_5_4	3017655030	3017486016	thioacetamide	N	N	N	N	N	N	N	N	N	N	N	N	N	N	N	N	N	N	N	N	N
116_5_5	3017656001	3017486017	thioacetamide	N	N	N	N	N	N	N	N	N	N	N	N	N	N	N	N	N	N	N	N	N
116_6_1	3017656011	3017486027	thioacetamide	N	N	N	N	N	N	N	N	N	N	N	N	N	N	N	N	N	N	N	N	N
116_6_2	3017656012	3017486028	thioacetamide	N	N	N	N	N	N	N	N	N	N	N	N	N	N	N	N	N	N	N	N	N
116_6_5	3017656013	3017486029	thioacetamide	N	N	N	N	N	N	N	N	N	N	N	N	N	N	N	N	N	N	N	N	N
116_7_1	3017663009	3017458010	thioacetamide	N	N	N	N	N	N	N	N	N	N	N	N	N	N	N	N	N	N	N	N	N
116_7_3	3017663010	3017458011	thioacetamide	N	N	N	N	N	N	N	N	N	N	N	N	N	N	N	N	N	N	N	N	N
116_7_5	3017663011	3017458012	thioacetamide	N	N	N	N	N	N	N	N	N	N	N	N	N	N	N	N	N	N	N	N	N
116_8_1	3017663021	3017458022	thioacetamide	N	N	N	N	N	N	N	N	N	N	N	N	N	N	N	N	N	N	N	N	N
116_8_4	3017663022	3017458023	thioacetamide	N	N	N	N	N	N	N	N	N	N	N	N	N	N	N	N	N	N	N	N	N
116_8_5	3017663023	3017458024	thioacetamide	N	N	N	N	N	N	N	N	N	N	N	N	N	N	N	N	N	N	N	N	N
116_9_1	3017656002	3017486018	thioacetamide	N	N	N	N	N	N	N	N	N	N	N	N	N	N	N	N	N	N	N	N	N
116_9_2	3017656003	3017486019	thioacetamide	N	N	N	N	N	N	N	N	N	N	N	N	N	N	N	N	N	N	N	N	N
116_9_4	3017656004	3017486020	thioacetamide	N	N	N	N	N	N	N	N	N	N	N	N	N	N	N	N	N	N	N	N	N
117_1_1	3017664024	3017451026	thioacetamide	N	N	N	N	N	N	N	N	N	N	N	N	N	N	N	N	N	N	N	N	N
117_1_2	3017664025	3017451025	thioacetamide	N	N	N	N	N	N	N	N	N	N	N	N	N	N	N	N	N	N	N	N	N
117_1_4	3017664026	3017451027	thioacetamide	N	N	N	N	N	N	N	N	N	N	N	N	N	N	N	N	N	N	N	N	N
117_10_1	3017665012	3017452013	thioacetamide	N	Y	Y	Y	N	N	N	Y	N	N	N	N	N	N	N	N	N	N	N	N	N
117_10_2	3017665013	3017452014	thioacetamide	N	Y	Y	Y	N	N	N	Y	N	N	N	N	N	N	N	N	N	N	N	N	N
117_10_4	3017665014	3017452015	thioacetamide	N	Y	Y	Y	N	N	N	Y	N	N	N	N	N	N	N	N	N	N	N	N	N
117_11_1	3017674017	3017451007	thioacetamide	N	N	Y	Y	N	N	N	N	N	N	N	N	N	N	N	N	N	N	N	N	Y
117_11_3	3017674018	3017451008	thioacetamide	N	N	Y	Y	N	N	N	N	N	N	N	N	N	N	N	N	N	N	N	N	N
117_11_5	3017674019	3017451009	thioacetamide	N	N	Y	Y	N	N	N	N	N	N	N	N	N	N	N	N	N	N	N	N	N
117_12_2	3017674029	3017451019	thioacetamide	N	N	Y	Y	N	N	N	N	N	N	N	N	N	N	N	N	N	N	N	N	N
117_12_3	3017674030	3017451020	thioacetamide	N	N	Y	Y	N	N	N	N	N	N	N	N	N	N	N	N	N	N	N	N	N
117_12_4	3017675001	3017451021	thioacetamide	N	N	Y	Y	N	N	N	N	N	N	N	N	N	N	N	N	N	N	N	N	N
117_13_1	3017665003	3017452004	thioacetamide	N	Y	Y	Y	N	N	N	Y	N	N	N	N	N	N	Y	N	N	N	N	N	N
117_13_2	3017665004	3017452005	thioacetamide	N	Y	Y	Y	N	N	N	Y	N	N	N	Y	N	N	Y	N	N	N	N	N	N
117_13_4	3017665005	3017452006	thioacetamide	N	Y	Y	Y	N	N	N	Y	N	N	N	Y	N	N	Y	N	N	N	N	N	N
117_14_1	3017665015	3017452016	thioacetamide	N	Y	Y	Y	N	N	N	Y	N	N	N	N	N	N	N	N	N	N	N	N	Y
117_14_3	3017665016	3017452017	thioacetamide	N	Y	Y	Y	N	N	N	Y	N	N	N	N	N	N	N	N	N	N	N	N	Y
117_14_4	3017665017	3017452018	thioacetamide	N	Y	Y	Y	N	N	N	Y	N	N	N	N	N	N	N	N	N	N	N	N	Y
117_15_1	3017674020	3017451010	thioacetamide	N	N	Y	Y	N	N	N	N	N	Y	N	N	N	N	N	N	N	N	N	N	Y
117_15_2	3017674021	3017451011	thioacetamide	N	N	Y	Y	N	N	N	N	N	Y	N	N	N	N	N	N	N	N	N	N	Y
117_15_3	3017674022	3017451012	thioacetamide	N	N	Y	Y	N	N	N	N	N	Y	N	N	N	N	N	N	N	N	N	N	Y
117_16_1	3017675002	3017451022	thioacetamide	N	N	Y	Y	N	N	N	N	N	Y	Y	N	N	N	N	N	N	N	N	N	Y
117_16_2	3017675003	3017451023	thioacetamide	N	N	Y	Y	N	N	N	N	N	Y	Y	N	N	N	N	N	N	N	N	N	Y
117_16_3	3017675004	3017451024	thioacetamide	N	N	Y	Y	N	N	N	N	N	Y	Y	N	N	N	N	N	N	N	N	N	Y
117_2_2	3017665006	3017452007	thioacetamide	N	N	N	N	N	N	N	N	N	N	N	N	N	N	N	N	N	N	N	N	N
117_2_4	3017665007	3017452008	thioacetamide	N	N	N	N	N	N	N	N	N	N	N	N	N	N	N	N	N	N	N	N	N
117_2_5	3017665008	3017452009	thioacetamide	N	N	N	N	N	N	N	N	N	N	N	N	N	N	N	N	N	N	N	N	N
117_3_1	3017674011	3017451001	thioacetamide	N	N	N	N	N	N	N	N	N	N	N	N	N	N	N	N	N	N	N	N	N
117_3_3	3017674012	3017451002	thioacetamide	N	N	N	N	N	N	N	N	N	N	N	N	N	N	N	N	N	N	N	N	N
117_3_5	3017674013	3017451003	thioacetamide	N	N	N	N	N	N	N	N	N	N	N	N	N	N	N	N	N	N	N	N	N
117_4_1	3017674023	3017451013	thioacetamide	N	N	N	N	N	N	N	N	N	N	N	N	N	N	N	N	N	N	N	N	N
117_4_4	3017674024	3017451014	thioacetamide	N	N	N	N	N	N	N	N	N	N	N	N	N	N	N	N	N	N	N	N	N
117_4_5	3017674025	3017451015	thioacetamide	N	N	N	N	N	N	N	N	N	N	N	N	N	N	N	N	N	N	N	N	N
117_5_2	3017664027	3017451028	thioacetamide	N	N	N	N	N	N	N	N	N	N	N	N	N	N	N	N	N	N	N	N	N
117_5_4	3017664028	3017451029	thioacetamide	N	N	N	N	N	N	N	N	N	N	N	N	N	N	N	N	N	N	N	N	N
117_5_5	3017664029	3017451030	thioacetamide	N	N	N	N	N	N	N	N	N	N	N	N	N	N	N	N	N	N	N	N	N
117_6_3	3017665009	3017452010	thioacetamide	N	N	N	N	N	N	N	N	N	N	N	N	N	N	N	N	N	N	N	N	N
117_6_4	3017665010	3017452011	thioacetamide	N	N	N	N	N	N	N	N	N	N	N	N	N	N	N	N	N	N	N	N	N
117_6_5	3017665011	3017452012	thioacetamide	N	N	N	N	N	N	N	N	N	N	N	N	N	N	N	N	N	N	N	N	N
117_7_1	3017674014	3017451004	thioacetamide	N	N	N	N	N	N	N	N	N	N	N	N	N	N	N	N	N	N	N	N	N
117_7_4	3017674015	3017451005	thioacetamide	N	N	N	N	N	N	N	N	N	N	N	N	N	N	N	N	N	N	N	N	N
117_7_5	3017674016	3017451006	thioacetamide	N	N	N	N	N	N	N	N	N	N	N	N	N	N	N	N	N	N	N	N	N
117_8_1	3017674026	3017451016	thioacetamide	N	N	N	Y	N	N	N	N	N	N	N	N	N	N	N	N	N	N	N	N	N
117_8_2	3017674027	3017451017	thioacetamide	N	N	N	N	N	N	N	N	N	N	N	N	N	N	N	N	N	N	N	N	N
117_8_3	3017674028	3017451018	thioacetamide	N	N	N	Y	N	N	N	N	N	N	N	N	N	N	N	N	N	N	N	N	N
117_9_3	3017664030	3017452001	thioacetamide	Y	N	Y	N	N	N	N	N	N	N	N	N	N	N	N	N	N	N	N	N	N
117_9_4	3017665001	3017452002	thioacetamide	Y	N	Y	N	N	N	N	N	N	N	N	N	N	N	N	N	N	N	N	N	N
117_9_5	3017665002	3017452003	thioacetamide	Y	N	Y	N	N	N	N	N	N	N	N	N	N	N	N	N	N	N	N	N	N
123_1_1	3017668023	3017843012	omeprazole	N	N	N	N	N	N	N	N	N	N	N	N	N	N	N	N	N	N	N	N	N
123_1_2	3017668024	3017843013	omeprazole	N	N	N	N	N	N	N	N	N	N	N	N	N	N	N	N	N	N	N	N	N
123_1_5	3017668025	3017843014	omeprazole	N	N	N	N	N	N	N	N	N	N	N	N	N	N	N	N	N	N	N	N	N
123_10_1	3017669011	3017843030	omeprazole	N	N	N	N	N	N	N	N	N	N	N	N	N	N	N	N	N	N	N	N	N
123_10_3	3017669012	3017844001	omeprazole	Y	N	N	N	N	N	N	N	N	N	N	N	N	N	N	N	N	N	N	N	N
123_10_5	3017669013	3017844002	omeprazole	N	N	N	N	N	N	N	N	N	N	N	N	N	N	N	N	N	N	N	N	N
123_11_1	3017668005	3017833005	omeprazole	N	N	N	N	N	N	N	N	N	N	N	N	N	N	N	N	N	N	N	N	N
123_11_3	3017668006	3017833006	omeprazole	Y	N	N	N	N	N	N	N	N	N	N	N	N	N	N	N	N	N	N	N	N
123_11_5	3017668007	3017833007	omeprazole	Y	N	N	N	N	N	N	N	N	N	N	N	N	N	N	N	N	N	N	N	N
123_12_1	3017668017	3017833017	omeprazole	N	N	N	N	N	N	N	N	N	N	N	N	N	N	N	N	N	N	N	N	N
123_12_3	3017668018	3017833018	omeprazole	N	N	N	N	N	N	N	N	N	N	N	N	N	N	N	N	N	N	N	N	N
123_12_5	3017668019	3017833019	omeprazole	N	N	N	N	N	N	N	N	N	N	N	N	N	N	N	N	N	N	N	N	N
123_13_1	3017669002	3017843021	omeprazole	N	N	N	N	N	N	N	N	N	N	N	N	N	N	N	N	N	N	N	N	N
123_13_2	3017669003	3017843022	omeprazole	N	N	N	N	N	N	N	N	N	N	N	N	N	N	N	N	N	N	N	N	N
123_13_3	3017669004	3017843023	omeprazole	N	N	N	N	N	N	N	N	N	N	N	N	N	N	N	N	N	N	N	N	N
123_14_1	3017669014	3017844003	omeprazole	N	N	N	N	N	N	N	N	N	N	N	N	N	N	N	N	N	N	N	N	N
123_14_2	3017669015	3017844004	omeprazole	N	N	N	N	N	N	N	N	N	N	N	N	N	N	N	N	N	N	N	N	N
123_14_4	3017669016	3017844005	omeprazole	Y	N	N	N	N	N	N	N	N	N	N	N	N	N	N	N	N	N	N	N	N
123_15_1	3017668008	3017833008	omeprazole	Y	N	N	N	N	N	N	N	N	N	N	N	N	N	N	N	N	N	N	N	N
123_15_3	3017668009	3017833009	omeprazole	Y	N	N	N	N	N	N	N	N	N	N	N	N	N	N	N	N	N	N	N	N
123_15_5	3017668010	3017833010	omeprazole	Y	N	N	N	N	N	N	N	N	N	N	N	N	N	N	N	N	N	N	N	N
123_16_2	3017668020	3017833020	omeprazole	N	N	N	N	N	N	N	N	N	N	N	N	N	N	N	N	N	N	N	N	N
123_16_3	3017668021	3017833021	omeprazole	N	N	N	N	N	N	N	N	N	N	N	N	N	N	N	N	N	N	N	N	N
123_16_5	3017668022	3017833022	omeprazole	N	N	N	N	N	N	N	N	N	N	N	N	N	N	N	N	N	N	N	N	N
123_2_2	3017669005	3017843024	omeprazole	N	N	N	N	N	N	N	N	N	N	N	N	N	N	N	N	N	N	N	N	N
123_2_4	3017669006	3017843025	omeprazole	N	N	N	N	N	N	N	N	N	N	N	N	N	N	N	N	N	N	N	N	N
123_2_5	3017669007	3017843026	omeprazole	N	N	N	N	N	N	N	N	N	N	N	N	N	N	N	N	N	N	N	N	N
123_3_1	3017667029	3017832029	omeprazole	N	N	N	N	N	N	N	N	N	N	N	N	N	N	N	N	N	N	N	N	N
123_3_4	3017667030	3017832030	omeprazole	N	N	N	N	N	N	N	N	N	N	N	N	N	N	N	N	N	N	N	N	N
123_3_5	3017668001	3017833001	omeprazole	N	N	N	N	N	N	N	N	N	N	N	N	N	N	N	N	N	N	N	N	N
123_4_2	3017668011	3017833011	omeprazole	N	N	N	N	N	N	N	N	N	N	N	N	N	N	N	N	N	N	N	N	N
123_4_3	3017668012	3017833012	omeprazole	N	N	N	N	N	N	N	N	N	N	N	N	N	N	N	N	N	N	N	N	N
123_4_4	3017668013	3017833013	omeprazole	N	N	N	N	N	N	N	N	N	N	N	N	N	N	N	N	N	N	N	N	N
123_5_2	3017668026	3017843015	omeprazole	N	N	N	N	N	N	N	N	N	N	N	N	N	N	N	N	N	N	N	N	N
123_5_4	3017668027	3017843016	omeprazole	N	N	N	N	N	N	N	N	N	N	N	N	N	N	N	N	N	N	N	N	N
123_5_5	3017668028	3017843017	omeprazole	N	N	N	N	N	N	N	N	N	N	N	N	N	N	N	N	N	N	N	N	N
123_6_3	3017669008	3017843027	omeprazole	N	N	N	N	N	N	N	N	N	N	N	N	N	N	N	N	N	N	N	N	N
123_6_4	3017669009	3017843028	omeprazole	N	N	N	N	N	N	N	N	N	N	N	N	N	N	N	N	N	N	N	N	N
123_6_5	3017669010	3017843029	omeprazole	N	N	N	N	N	N	N	N	N	N	N	N	N	N	N	N	N	N	N	N	N
123_7_2	3017668002	3017833002	omeprazole	Y	N	N	N	N	N	N	N	N	N	N	N	N	N	N	N	N	N	N	N	N
123_7_3	3017668003	3017833003	omeprazole	N	N	N	N	N	N	N	N	N	N	N	N	N	N	N	N	N	N	N	N	N
123_7_5	3017668004	3017833004	omeprazole	N	N	N	N	N	N	N	N	N	N	N	N	N	N	N	N	N	N	N	N	N
123_8_1	3017668014	3017833014	omeprazole	N	N	N	N	N	N	N	N	N	N	N	N	N	N	N	N	N	N	N	N	N
123_8_2	3017668015	3017833015	omeprazole	N	N	N	N	N	N	N	N	N	N	N	N	N	N	N	N	N	N	N	N	N
123_8_5	3017668016	3017833016	omeprazole	N	N	N	N	N	N	N	N	N	N	N	N	N	N	N	N	N	N	N	N	N
123_9_1	3017668029	3017843018	omeprazole	N	N	N	N	N	N	N	N	N	N	N	N	N	N	N	N	N	N	N	N	N
123_9_2	3017668030	3017843019	omeprazole	N	N	N	N	N	N	N	N	N	N	N	N	N	N	N	N	N	N	N	N	N
123_9_5	3017669001	3017843020	omeprazole	N	N	N	N	N	N	N	N	N	N	N	N	N	N	N	N	N	N	N	N	N
124_1_2	3017698023	3017844030	omeprazole	N	N	N	N	N	N	N	N	N	N	N	N	N	N	N	N	N	N	N	N	N
124_1_3	3017698024	3017845001	omeprazole	N	N	N	N	N	N	N	N	N	N	N	N	N	N	N	N	N	N	N	N	N
124_1_4	3017698025	3017845002	omeprazole	N	N	N	N	N	N	N	N	N	N	N	N	N	N	N	N	N	N	N	N	N
124_10_1	3017699011	3017845018	omeprazole	N	N	N	N	N	N	N	N	N	N	N	N	N	N	N	N	N	N	N	N	N
124_10_3	3017699012	3017845019	omeprazole	N	N	N	N	N	N	N	N	N	N	N	N	N	N	N	N	N	N	N	N	N
124_10_5	3017699013	3017845020	omeprazole	N	N	N	N	N	N	N	N	N	N	N	N	N	N	N	N	N	N	N	N	N
124_11_3	3017667012	3017839017	omeprazole	N	N	Y	N	N	N	N	N	N	N	N	N	N	N	N	N	N	N	N	N	N
124_11_4	3017667013	3017839018	omeprazole	N	N	Y	N	N	N	N	N	N	N	N	N	N	N	N	N	N	N	N	N	N
124_11_5	3017667014	3017839019	omeprazole	N	N	Y	N	N	N	N	N	N	N	N	N	N	N	N	N	N	N	N	N	N
124_12_1	3017667023	3017839029	omeprazole	N	N	Y	N	N	N	N	N	N	N	N	N	N	N	N	N	N	N	N	N	N
124_12_2	3017667024	3017839030	omeprazole	N	N	Y	N	N	N	N	N	N	N	N	N	N	N	N	N	N	N	N	N	N
124_12_4	3017667025	3017840001	omeprazole	N	N	Y	N	N	N	N	N	N	N	N	N	N	N	N	N	N	N	N	N	N
124_13_2	3017699002	3017845009	omeprazole	N	N	N	N	N	N	N	N	N	N	N	N	N	N	N	N	N	N	N	N	N
124_13_4	3017699003	3017845010	omeprazole	N	N	Y	N	N	N	N	N	N	N	N	N	N	N	N	N	N	N	N	N	N
124_13_5	3017699004	3017845011	omeprazole	N	N	N	N	N	N	N	N	N	N	N	N	N	N	N	N	N	N	N	N	N
124_14_1	3017699014	3017845021	omeprazole	N	N	Y	N	N	N	N	N	N	N	N	N	N	N	N	N	N	N	N	N	N
124_14_4	3017699015	3017845022	omeprazole	N	N	N	N	N	N	N	N	N	N	N	N	N	N	N	N	N	N	N	N	N
124_14_5	3017699017	3017845023	omeprazole	N	N	Y	N	N	N	N	N	N	N	N	N	N	N	N	N	N	N	N	N	N
124_15_1	3017667015	3017839020	omeprazole	N	N	Y	N	N	N	N	N	N	N	N	N	N	N	N	N	N	N	N	N	N
124_15_4	3017667016	3017839021	omeprazole	N	N	Y	N	N	N	N	N	N	N	N	N	N	N	N	N	N	N	N	N	N
124_15_5	3017667017	3017839022	omeprazole	N	N	Y	N	N	N	N	N	N	N	N	N	N	N	N	N	N	N	N	N	N
124_16_2	3017667026	3017840002	omeprazole	N	N	Y	N	N	N	N	N	N	N	N	N	N	N	N	N	N	N	N	N	N
124_16_4	3017667027	3017840003	omeprazole	N	N	Y	N	N	N	N	N	N	N	N	N	N	N	N	N	N	N	N	N	N
124_16_5	3017667028	3017840004	omeprazole	N	N	Y	N	N	N	N	N	N	N	N	N	N	N	N	N	N	N	N	N	N
124_2_2	3017699005	3017845012	omeprazole	N	N	N	N	N	N	N	N	N	N	N	N	N	N	N	N	N	N	N	N	N
124_2_3	3017699006	3017845013	omeprazole	N	N	N	N	N	N	N	N	N	N	N	N	N	N	N	N	N	N	N	N	N
124_2_5	3017699007	3017845014	omeprazole	N	N	N	N	N	N	N	N	N	N	N	N	N	N	N	N	N	N	N	N	N
124_3_2	3017667006	3017839011	omeprazole	N	N	N	N	N	N	N	N	N	N	N	N	N	N	N	N	N	N	N	N	N
124_3_4	3017667007	3017839012	omeprazole	N	N	N	N	N	N	N	N	N	N	N	N	N	N	N	N	N	N	N	N	N
124_3_5	3017667008	3017839013	omeprazole	N	N	N	N	N	N	N	N	N	N	N	N	N	N	N	N	N	N	N	N	N
124_4_1	3017667018	3017839023	omeprazole	N	N	N	N	N	N	N	N	N	N	N	N	N	N	N	N	N	N	N	N	N
124_4_2	3017667019	3017839024	omeprazole	N	N	N	N	N	N	N	N	N	N	N	N	N	N	N	N	N	N	N	N	N
124_4_4	3017667020	3017839025	omeprazole	N	N	N	N	N	N	N	N	N	N	N	N	N	N	N	N	N	N	N	N	N
124_5_2	3017698026	3017845003	omeprazole	N	N	N	N	N	N	N	N	N	N	N	N	N	N	N	N	N	N	N	N	N
124_5_3	3017698027	3017845004	omeprazole	N	N	N	N	N	N	N	N	N	N	N	N	N	N	N	N	N	N	N	N	N
124_5_5	3017698028	3017845005	omeprazole	N	N	N	N	N	N	N	N	N	N	N	N	N	N	N	N	N	N	N	N	N
124_6_2	3017699008	3017845015	omeprazole	N	N	N	N	N	N	N	N	N	N	N	N	N	N	N	N	N	N	N	N	N
124_6_4	3017699009	3017845016	omeprazole	N	N	N	N	N	N	N	N	N	N	N	N	N	N	N	N	N	N	N	N	N
124_6_5	3017699010	3017845017	omeprazole	N	N	N	N	N	N	N	N	N	N	N	N	N	N	N	N	N	N	N	N	N
124_7_1	3017667009	3017839014	omeprazole	N	N	N	N	N	N	N	N	N	N	N	N	N	N	N	N	N	N	N	N	N
124_7_3	3017667010	3017839015	omeprazole	N	N	N	N	N	N	N	N	N	N	N	N	N	N	N	N	N	N	N	N	N
124_7_5	3017667011	3017839016	omeprazole	N	N	N	N	N	N	N	N	N	N	N	N	N	N	N	N	N	N	N	N	N
124_8_2	3017677016	3017839026	omeprazole	N	N	Y	N	N	N	N	N	N	N	N	N	N	N	N	N	N	N	N	N	N
124_8_3	3017667021	3017839027	omeprazole	N	N	Y	N	N	N	N	N	N	N	N	N	N	N	N	N	N	N	N	N	N
124_8_4	3017667022	3017839028	omeprazole	N	N	N	N	N	N	N	N	N	N	N	N	N	N	N	N	N	N	N	N	N
124_9_1	3017698029	3017845006	omeprazole	N	N	N	N	N	N	N	N	N	N	N	N	N	N	N	N	N	N	N	N	N
124_9_3	3017698030	3017845007	omeprazole	N	N	N	N	N	N	N	N	N	N	N	N	N	N	N	N	N	N	N	N	N
124_9_5	3017699001	3017845008	omeprazole	N	N	N	N	N	N	N	N	N	N	N	N	N	N	N	N	N	N	N	N	N
125_1_2	3017669017	3017437026	ethionine	N	N	N	N	N	N	N	N	N	N	N	N	N	N	N	N	N	N	N	N	N
125_1_3	3017669018	3017437027	ethionine	N	N	N	N	N	N	N	N	N	N	N	N	N	N	N	N	N	N	N	N	N
125_1_5	3017669019	3017437028	ethionine	N	N	N	N	N	N	N	N	N	N	N	N	N	N	N	N	N	N	N	N	N
125_10_2	3017670005	3017438014	ethionine	N	N	N	N	N	N	N	N	N	N	N	N	N	N	N	N	N	N	N	N	N
125_10_3	3017670006	3017438015	ethionine	N	N	N	N	N	N	N	N	N	N	N	N	N	N	N	N	N	N	N	N	N
125_10_4	3017670007	3017438016	ethionine	N	N	N	N	N	N	N	N	N	N	N	N	N	N	N	N	N	N	N	N	N
125_11_1	3017671011	3017484006	ethionine	N	N	N	N	N	N	N	N	N	N	N	N	N	N	N	N	N	N	N	N	N
125_11_4	3017671012	3017484007	ethionine	N	N	N	N	N	N	N	N	N	N	N	N	N	N	N	N	N	N	N	N	N
125_11_5	3017671013	3017484008	ethionine	N	N	N	N	N	N	N	N	N	N	N	N	N	N	N	N	N	N	N	N	N
125_12_1	3017671023	3017484018	ethionine	N	Y	N	N	N	N	N	N	N	N	N	N	N	N	N	N	N	N	N	N	N
125_12_2	3017671024	3017484019	ethionine	Y	N	N	N	N	N	N	N	N	N	N	N	N	N	N	N	N	N	N	N	N
125_12_3	3017671025	3017484020	ethionine	N	Y	N	N	N	N	N	N	N	N	N	N	N	N	N	N	N	N	N	N	N
125_13_2	3017669026	3017438005	ethionine	N	N	N	N	N	N	N	N	N	N	N	N	N	N	N	N	N	N	N	N	N
125_13_3	3017669027	3017438006	ethionine	N	N	N	N	N	N	N	N	N	N	N	N	N	N	N	N	N	N	N	N	N
125_13_4	3017669028	3017438007	ethionine	N	N	N	N	N	N	N	N	N	N	N	N	N	N	N	N	N	N	N	N	N
125_14_1	3017670008	3017438017	ethionine	N	N	N	N	N	N	N	N	N	N	N	N	N	N	N	N	N	N	N	N	N
125_14_4	3017670009	3017438018	ethionine	N	N	N	N	N	N	N	N	N	N	N	N	N	N	N	N	N	N	N	N	N
125_14_5	3017670010	3017438019	ethionine	N	N	N	N	N	N	N	N	N	N	N	N	N	N	N	N	N	N	N	N	N
125_15_1	3017671014	3017484009	ethionine	N	Y	N	N	N	N	N	N	N	N	N	N	N	N	N	N	N	N	N	N	N
125_15_2	3017671015	3017484010	ethionine	N	Y	N	N	N	N	N	N	N	N	N	N	N	N	N	N	N	N	N	N	N
125_15_5	3017671016	3017484011	ethionine	N	Y	N	N	N	N	N	N	N	N	N	N	N	N	N	N	N	N	N	N	N
125_16_1	3017671026	3017484021	ethionine	Y	Y	N	N	N	N	N	N	N	N	N	N	N	N	N	N	N	N	N	N	N
125_16_4	3017671027	3017484022	ethionine	Y	Y	N	N	N	N	N	N	N	N	N	N	N	N	N	N	N	N	N	N	N
125_16_5	3017671028	3017484023	ethionine	Y	N	N	N	N	N	N	N	N	N	N	N	N	N	N	N	N	N	N	N	N
125_2_1	3017669029	3017438008	ethionine	N	N	N	N	N	N	N	N	N	N	N	N	N	N	N	N	N	N	N	N	N
125_2_2	3017669030	3017438009	ethionine	N	N	N	N	N	N	N	N	N	N	N	N	N	N	N	N	N	N	N	N	N
125_2_5	3017670001	3017438010	ethionine	N	N	N	N	N	N	N	N	N	N	N	N	N	N	N	N	N	N	N	N	N
125_3_1	3017671005	3017483030	ethionine	N	N	N	N	N	N	N	N	N	N	N	N	N	N	N	N	N	N	N	N	N
125_3_2	3017671006	3017484001	ethionine	N	N	N	N	N	N	N	N	N	N	N	N	N	N	N	N	N	N	N	N	N
125_3_5	3017671007	3017484002	ethionine	N	N	N	N	N	N	N	N	N	N	N	N	N	N	N	N	N	N	N	N	N
125_4_2	3017671017	3017484012	ethionine	N	N	N	N	N	N	N	N	N	N	N	N	N	N	N	N	N	N	N	N	N
125_4_3	3017671018	3017484013	ethionine	N	N	N	N	N	N	N	N	N	N	N	N	N	N	N	N	N	N	N	N	N
125_4_4	3017671019	3017484014	ethionine	N	N	N	N	N	N	N	N	N	N	N	N	N	N	N	N	N	N	N	N	N
125_5_1	3017669020	3017437029	ethionine	N	N	N	N	N	N	N	N	N	N	N	N	N	N	N	N	N	N	N	N	N
125_5_3	3017669021	3017437030	ethionine	N	N	N	N	N	N	N	N	N	N	N	N	N	N	N	N	N	N	N	N	N
125_5_4	3017669022	3017438001	ethionine	N	N	N	N	N	N	N	N	N	N	N	N	N	N	N	N	N	N	N	N	N
125_6_1	3017670002	3017438011	ethionine	N	N	N	N	N	N	N	N	N	N	N	N	N	N	N	N	N	N	N	N	N
125_6_3	3017698020	3017438012	ethionine	N	N	N	N	N	N	N	N	N	N	N	N	N	N	N	N	N	N	N	N	N
125_6_4	3017670004	3017438013	ethionine	N	N	N	N	N	N	N	N	N	N	N	N	N	N	N	N	N	N	N	N	N
125_7_2	3017671008	3017484003	ethionine	N	N	N	N	N	N	N	N	N	N	N	N	N	N	N	N	N	N	N	N	N
125_7_4	3017671009	3017484004	ethionine	N	N	N	N	N	N	N	N	N	N	N	N	N	N	N	N	N	N	N	N	N
125_7_5	3017671010	3017484005	ethionine	N	N	N	N	N	N	N	N	N	N	N	N	N	N	N	N	N	N	N	N	N
125_8_1	3017671020	3017484015	ethionine	N	N	N	N	N	N	N	N	N	N	N	N	N	N	N	N	N	N	N	N	N
125_8_3	3017671021	3017484016	ethionine	N	N	N	N	N	N	N	N	N	N	N	N	N	N	N	N	N	N	N	N	N
125_8_4	3017671022	3017484017	ethionine	N	N	N	N	N	N	N	N	N	N	N	N	N	N	N	N	N	N	N	N	N
125_9_1	3017669023	3017438002	ethionine	N	N	N	N	N	N	N	N	N	N	N	N	N	N	N	N	N	N	N	N	N
125_9_2	3017669024	3017438003	ethionine	N	N	N	N	N	N	N	N	N	N	N	N	N	N	N	N	N	N	N	N	N
125_9_4	3017669025	3017438004	ethionine	N	N	N	N	N	N	N	N	N	N	N	N	N	N	N	N	N	N	N	N	N
126_1_2	3017655001	3017499029	ethionine	N	N	N	N	N	N	N	N	N	N	N	N	N	N	N	N	N	N	N	N	N
126_1_4	3017655002	3017499030	ethionine	N	N	N	N	N	N	N	N	N	N	N	N	N	N	N	N	N	N	N	N	N
126_1_5	3017655003	3017500001	ethionine	N	N	N	N	N	N	N	N	N	N	N	N	N	N	N	N	N	N	N	N	N
126_10_1	3017655019	3017500017	ethionine	N	N	N	N	N	N	N	N	N	N	N	N	N	N	N	N	N	N	N	N	N
126_10_2	3017655020	3017500018	ethionine	N	N	N	N	N	N	N	N	N	N	N	N	N	N	N	N	N	N	N	N	N
126_10_5	3017655021	3017500019	ethionine	Y	Y	N	N	N	N	N	N	N	N	N	N	N	N	N	N	N	N	N	N	N
126_11_1	3017656026	3017442023	ethionine	N	N	N	N	N	N	N	N	N	N	N	N	N	N	N	N	N	N	N	N	N
126_11_3	3017656027	3017442024	ethionine	N	N	N	N	N	N	N	N	N	N	N	N	N	N	N	N	N	N	N	N	N
126_11_4	3017656028	3017442025	ethionine	N	N	N	N	N	N	N	N	N	N	N	N	N	N	N	N	N	N	N	N	N
126_12_1	3017657008	3017443005	ethionine	N	N	N	N	N	N	N	N	N	N	N	N	N	N	N	N	N	N	N	N	N
126_12_2	3017657009	3017443006	ethionine	N	N	N	N	N	N	N	N	N	N	N	N	N	N	N	N	N	N	N	N	N
126_12_4	3017657010	3017443007	ethionine	N	N	N	N	N	N	N	N	N	N	N	N	N	N	N	N	N	N	N	N	N
126_13_2	3017655010	3017500008	ethionine	Y	Y	N	N	N	N	N	N	N	N	N	N	N	Y	N	N	N	N	N	N	N
126_13_4	3017655011	3017500009	ethionine	Y	Y	N	N	N	N	N	N	N	N	N	N	N	Y	N	N	N	N	N	N	N
126_13_5	3017655012	3017500010	ethionine	Y	Y	N	N	N	N	N	N	N	N	N	N	N	Y	N	N	N	N	N	N	N
126_14_1	3017655022	3017500020	ethionine	Y	Y	N	N	N	N	N	N	N	N	N	N	N	N	N	N	N	N	Y	N	N
126_14_4	3017655023	3017500021	ethionine	Y	N	N	N	N	N	N	N	N	N	N	N	N	N	N	N	N	N	Y	N	N
126_14_5	3017655024	3017500022	ethionine	Y	N	N	N	N	N	N	N	N	N	N	N	N	N	N	N	N	N	Y	N	N
126_15_1	3017656029	3017442026	ethionine	N	N	N	N	N	N	N	N	N	N	N	N	N	N	N	N	N	N	N	N	N
126_15_3	3017656030	3017442027	ethionine	N	N	N	N	N	N	N	N	N	N	N	N	N	N	N	N	N	N	N	N	N
126_15_4	3017657001	3017442028	ethionine	N	N	N	N	N	N	N	N	N	N	N	N	N	N	N	N	N	N	N	N	N
126_16_1	3017657011	3017443008	ethionine	N	N	N	N	N	N	N	N	N	N	N	N	N	N	N	N	N	N	N	N	N
126_16_3	3017657012	3017443009	ethionine	N	N	N	N	N	N	N	N	N	N	N	N	N	N	N	N	N	N	N	N	N
126_16_5	3017657013	3017443010	ethionine	N	N	N	N	N	N	N	N	N	N	N	N	N	N	N	N	N	N	N	N	N
126_2_1	3017655013	3017500011	ethionine	N	N	N	N	N	N	N	N	N	N	N	N	N	N	N	N	N	N	N	N	N
126_2_2	3017655014	3017500012	ethionine	N	N	N	N	N	N	N	N	N	N	N	N	N	N	N	N	N	N	N	N	N
126_2_4	3017655015	3017500013	ethionine	N	N	N	N	N	N	N	N	N	N	N	N	N	N	N	N	N	N	N	N	N
126_3_1	3017656020	3017442017	ethionine	N	N	N	N	N	N	N	N	N	N	N	N	N	N	N	N	N	N	N	N	N
126_3_2	3017656021	3017442018	ethionine	N	N	N	N	N	N	N	N	N	N	N	N	N	N	N	N	N	N	N	N	N
126_3_4	3017656022	3017442019	ethionine	N	N	N	N	N	N	N	N	N	N	N	N	N	N	N	N	N	N	N	N	N
126_4_1	3017657002	3017442029	ethionine	N	N	N	N	N	N	N	N	N	N	N	N	N	N	N	N	N	N	N	N	N
126_4_2	3017657003	3017442030	ethionine	N	N	N	N	N	N	N	N	N	N	N	N	N	N	N	N	N	N	N	N	N
126_4_5	3017657004	3017443001	ethionine	N	N	N	N	N	N	N	N	N	N	N	N	N	N	N	N	N	N	N	N	N
126_5_1	3017655004	3017500002	ethionine	N	N	N	N	N	N	N	N	N	N	N	N	N	N	N	N	N	N	N	N	N
126_5_4	3017655005	3017500003	ethionine	N	N	N	N	N	N	N	N	N	N	N	N	N	N	N	N	N	N	N	N	N
126_5_5	3017655006	3017500004	ethionine	N	N	N	N	N	N	N	N	N	N	N	N	N	N	N	N	N	N	N	N	N
126_6_2	3017655016	3017500014	ethionine	N	N	N	N	N	N	N	N	N	N	N	N	N	N	N	N	N	N	N	N	N
126_6_4	3017655017	3017500015	ethionine	N	N	N	N	N	N	N	N	N	N	N	N	N	N	N	N	N	N	N	N	N
126_6_5	3017655018	3017500016	ethionine	N	N	N	N	N	N	N	N	N	N	N	N	N	N	N	N	N	N	N	N	N
126_7_1	3017656023	3017442020	ethionine	N	N	N	N	N	N	N	N	N	N	N	N	N	N	N	N	N	N	N	N	N
126_7_2	3017656024	3017442021	ethionine	N	N	N	N	N	N	N	N	N	N	N	N	N	N	N	N	N	N	N	N	N
126_7_5	3017656025	3017442022	ethionine	N	N	N	N	N	N	N	N	N	N	N	N	N	N	N	N	N	N	N	N	N
126_8_1	3017657005	3017443002	ethionine	N	N	N	N	N	N	N	N	N	N	N	N	N	N	N	N	N	N	N	N	N
126_8_4	3017657006	3017443003	ethionine	N	N	N	N	N	N	N	N	N	N	N	N	N	N	N	N	N	N	N	N	N
126_8_5	3017657007	3017443004	ethionine	N	N	N	N	N	N	N	N	N	N	N	N	N	N	N	N	N	N	N	N	N
126_9_1	3017655007	3017500005	ethionine	Y	N	N	N	N	N	N	N	N	N	N	N	N	Y	N	N	N	N	N	N	N
126_9_2	3017655008	3017500006	ethionine	N	N	N	N	N	N	N	N	N	N	N	N	N	N	N	N	N	N	N	N	N
126_9_3	3017655009	3017500007	ethionine	N	N	N	N	N	N	N	N	N	N	N	N	N	N	N	N	N	N	N	N	N
151_1_2	3017744009	3017208025	nitrofurantoin	N	N	N	N	N	N	N	N	N	N	N	N	N	N	N	N	N	N	N	N	N
151_1_3	3017744010	3017208026	nitrofurantoin	N	N	N	N	N	N	N	N	N	N	N	N	N	N	N	N	N	N	N	N	N
151_1_4	3017744011	3017208027	nitrofurantoin	N	N	N	N	N	N	N	N	N	N	N	N	N	N	N	N	N	N	N	N	N
151_10_2	3017744027	3017209013	nitrofurantoin	N	N	N	N	N	N	N	N	N	N	N	N	N	N	N	N	N	N	N	N	N
151_10_4	3017744028	3017209014	nitrofurantoin	N	N	N	N	N	N	N	N	N	N	N	N	N	N	N	N	N	N	N	N	N
151_10_5	3017744029	3017209015	nitrofurantoin	N	N	N	N	N	N	N	N	N	N	N	N	N	N	N	N	N	N	N	N	Y
151_11_1	3017745009	3017207001	nitrofurantoin	N	N	N	N	N	N	N	N	N	N	N	N	N	N	N	N	N	N	N	N	N
151_11_3	3017745010	3017207002	nitrofurantoin	N	N	N	N	N	N	N	N	N	N	N	N	N	N	N	N	N	N	N	N	N
151_11_4	3017745011	3017207003	nitrofurantoin	N	N	N	N	N	N	N	N	N	N	N	N	N	N	N	N	N	N	N	N	N
151_12_1	3017745021	3017207013	nitrofurantoin	N	N	N	N	N	N	N	N	N	N	N	N	N	N	N	N	N	N	N	N	N
151_12_3	3017745022	3017207014	nitrofurantoin	N	N	N	N	N	N	N	N	N	N	N	N	N	N	N	N	N	N	N	N	N
151_12_5	3017745023	3017207015	nitrofurantoin	N	N	N	N	N	N	N	N	N	N	N	N	N	N	N	N	N	N	N	N	N
151_13_1	3017744018	3017209004	nitrofurantoin	N	N	N	N	N	N	N	N	N	N	N	N	N	N	N	N	N	N	N	N	Y
151_13_2	3017744019	3017209005	nitrofurantoin	N	N	N	N	N	N	N	N	N	N	N	N	N	N	N	N	N	N	N	N	Y
151_13_4	3017744020	3017209006	nitrofurantoin	N	N	N	N	N	N	N	N	N	N	N	N	N	N	N	N	N	N	N	N	Y
151_14_1	3017744030	3017209016	nitrofurantoin	N	N	N	N	N	N	N	N	N	N	N	N	N	N	N	N	N	N	N	N	N
151_14_4	3017745002	3017209017	nitrofurantoin	N	N	N	N	N	N	N	N	N	N	N	N	N	N	N	N	N	N	N	N	Y
151_15_4	3017745013	3017207005	nitrofurantoin	N	N	N	N	N	N	N	N	N	N	N	N	N	N	N	N	N	N	N	N	Y
151_15_5	3017745014	3017207006	nitrofurantoin	N	N	N	N	N	N	N	N	N	N	N	N	N	N	N	N	N	N	N	N	N
151_16_1	3017745024	3017207016	nitrofurantoin	N	N	N	N	N	N	N	N	N	N	N	N	N	N	N	N	N	N	N	N	N
151_16_3	3017745025	3017207017	nitrofurantoin	N	N	N	N	N	N	N	N	N	N	N	N	N	N	N	N	N	N	N	N	N
151_16_4	3017745026	3017207018	nitrofurantoin	N	N	N	N	N	N	N	N	N	N	N	N	N	N	N	N	N	N	N	N	N
151_2_1	3017744021	3017209007	nitrofurantoin	N	N	N	N	N	N	N	N	N	N	N	N	N	N	N	N	N	N	N	N	N
151_2_3	3017744022	3017209008	nitrofurantoin	N	N	N	N	N	N	N	N	N	N	N	N	N	N	N	N	N	N	N	N	N
151_2_5	3017744023	3017209009	nitrofurantoin	N	N	N	N	N	N	N	N	N	N	N	N	N	N	N	N	N	N	N	N	N
151_3_1	3017745003	3017206025	nitrofurantoin	N	N	N	N	N	N	N	N	N	N	N	N	N	N	N	N	N	N	N	N	N
151_3_3	3017745004	3017206026	nitrofurantoin	N	N	N	N	N	N	N	N	N	N	N	N	N	N	N	N	N	N	N	N	N
151_3_5	3017745005	3017206027	nitrofurantoin	N	N	N	N	N	N	N	N	N	N	N	N	N	N	N	N	N	N	N	N	N
151_4_2	3017745015	3017207007	nitrofurantoin	N	N	N	N	N	N	N	N	N	N	N	N	N	N	N	N	N	N	N	N	N
151_4_4	3017745016	3017207008	nitrofurantoin	N	N	N	N	N	N	N	N	N	N	N	N	N	N	N	N	N	N	N	N	N
151_4_5	3017745017	3017207009	nitrofurantoin	N	N	N	N	N	N	N	N	N	N	N	N	N	N	N	N	N	N	N	N	N
151_5_1	3017744012	3017208028	nitrofurantoin	N	N	N	N	N	N	N	N	N	N	N	N	N	N	N	N	N	N	N	N	N
151_5_2	3017744013	3017208029	nitrofurantoin	N	N	N	N	N	N	N	N	N	N	N	N	N	N	N	N	N	N	N	N	N
151_5_5	3017744014	3017208030	nitrofurantoin	N	N	N	N	N	N	N	N	N	N	N	N	N	N	N	N	N	N	N	N	N
151_6_1	3017744024	3017209010	nitrofurantoin	N	N	N	N	N	N	N	N	N	N	N	N	N	N	N	N	N	N	N	N	N
151_6_2	3017744025	3017209011	nitrofurantoin	N	N	N	N	N	N	N	N	N	N	N	N	N	N	N	N	N	N	N	N	N
151_6_4	3017744026	3017209012	nitrofurantoin	N	N	N	N	N	N	N	N	N	N	N	N	N	N	N	N	N	N	N	N	N
151_7_1	3017745006	3017206028	nitrofurantoin	N	N	N	N	N	N	N	N	N	N	N	N	N	N	N	N	N	N	N	N	N
151_7_4	3017745007	3017206029	nitrofurantoin	N	N	N	N	N	N	N	N	N	N	N	N	N	N	N	N	N	N	N	N	N
151_7_5	3017745008	3017206030	nitrofurantoin	N	N	N	N	N	N	N	N	N	N	N	N	N	N	N	N	N	N	N	N	N
151_8_1	3017745018	3017207010	nitrofurantoin	N	N	N	N	N	N	N	N	N	N	N	N	N	N	N	N	N	N	N	N	N
151_8_2	3017745019	3017207011	nitrofurantoin	N	N	N	N	N	N	N	N	N	N	N	N	N	N	N	N	N	N	N	N	N
151_9_1	3017744015	3017209001	nitrofurantoin	N	N	N	N	N	N	N	N	N	N	N	N	N	N	N	N	N	N	N	N	Y
151_9_2	3017744016	3017209002	nitrofurantoin	N	N	N	N	N	N	N	N	N	N	N	N	N	N	N	N	N	N	N	N	Y
151_9_5	3017744017	3017209003	nitrofurantoin	N	N	N	N	N	N	N	N	N	N	N	N	N	N	N	N	N	N	N	N	Y
157_1_2	3017718023	3017819007	hexachlorobenzene	N	N	N	N	N	N	N	N	N	N	N	N	N	N	N	N	N	N	N	N	N
157_1_4	3017718024	3017819008	hexachlorobenzene	N	N	N	N	N	N	N	N	N	N	N	N	N	N	N	N	N	N	N	N	N
157_1_5	3017718025	3017819009	hexachlorobenzene	N	N	N	N	N	N	N	N	N	N	N	N	N	N	N	N	N	N	N	N	N
157_10_1	3017719011	3017819025	hexachlorobenzene	N	N	N	N	N	N	N	N	N	N	N	N	N	N	N	N	N	N	N	N	N
157_10_3	3017719012	3017819026	hexachlorobenzene	N	N	N	N	N	N	N	N	N	N	N	N	N	N	N	N	N	N	N	N	N
157_10_5	3017719013	3017819027	hexachlorobenzene	N	N	N	N	N	N	N	N	N	N	N	N	N	N	N	N	N	N	N	N	N
157_11_1	3017718005	3017820019	hexachlorobenzene	N	N	Y	N	N	N	N	N	N	N	N	N	N	N	N	Y	N	N	N	N	N
157_11_2	3017718006	3017820020	hexachlorobenzene	N	N	Y	N	N	N	N	N	Y	N	N	N	N	N	N	Y	N	N	N	N	N
157_11_3	3017718007	3017820021	hexachlorobenzene	N	N	Y	N	N	N	N	N	Y	N	N	N	N	N	N	Y	N	N	N	N	N
157_12_1	3017718017	3017821001	hexachlorobenzene	N	N	Y	N	N	N	N	N	Y	N	N	N	N	N	N	Y	N	N	N	N	Y
157_12_3	3017718018	3017821002	hexachlorobenzene	N	N	Y	N	N	N	N	N	Y	N	N	N	N	N	N	Y	N	N	N	N	Y
157_12_4	3017718019	3017821003	hexachlorobenzene	N	N	Y	N	N	N	N	N	N	N	N	N	N	N	N	Y	N	N	N	N	Y
157_13_1	3017719002	3017819016	hexachlorobenzene	N	N	N	N	N	Y	N	N	N	N	N	N	N	N	N	N	N	N	N	N	N
157_13_2	3017719003	3017819017	hexachlorobenzene	N	N	N	N	N	Y	N	N	N	N	N	N	N	N	N	N	N	N	N	N	N
157_13_5	3017719004	3017819018	hexachlorobenzene	N	N	N	N	N	Y	N	N	N	N	N	N	N	N	N	N	N	N	N	N	N
157_14_1	3017719014	3017819028	hexachlorobenzene	N	N	Y	N	N	N	N	N	N	N	N	N	N	N	N	N	N	N	N	N	N
157_14_2	3017719015	3017819029	hexachlorobenzene	N	N	Y	N	N	N	N	N	N	N	N	N	N	N	N	N	N	N	N	N	N
157_14_3	3017719016	3017819030	hexachlorobenzene	N	N	N	N	N	Y	N	N	N	N	N	N	N	N	N	Y	N	N	N	N	N
157_15_1	3017718008	3017820022	hexachlorobenzene	N	N	Y	N	N	N	N	N	Y	N	N	N	N	N	N	Y	N	N	N	N	N
157_15_2	3017718009	3017820023	hexachlorobenzene	N	N	Y	N	N	N	N	N	Y	N	N	N	N	N	N	Y	N	N	N	N	N
157_15_4	3017718010	3017820024	hexachlorobenzene	N	N	Y	N	N	N	N	N	Y	N	N	N	N	N	N	N	N	N	N	N	N
157_16_2	3017718020	3017821004	hexachlorobenzene	N	N	Y	N	N	N	N	N	Y	N	N	N	N	N	N	N	N	N	N	N	Y
157_16_3	3017718021	3017821005	hexachlorobenzene	N	N	Y	N	N	N	N	N	Y	N	N	N	N	N	N	N	N	N	N	N	Y
157_16_5	3017718022	3017821006	hexachlorobenzene	N	N	Y	N	N	N	N	N	Y	N	N	N	N	N	N	Y	N	N	N	N	Y
157_2_1	3017719005	3017819019	hexachlorobenzene	N	N	N	N	N	N	N	N	N	N	N	N	N	N	N	N	N	N	N	N	N
157_2_4	3017719006	3017819020	hexachlorobenzene	N	N	N	N	N	N	N	N	N	N	N	N	N	N	N	N	N	N	N	N	N
157_2_5	3017719007	3017819021	hexachlorobenzene	N	N	N	N	N	N	N	N	N	N	N	N	N	N	N	N	N	N	N	N	N
157_3_2	3017717029	3017820013	hexachlorobenzene	N	N	N	N	N	N	N	N	N	N	N	N	N	N	N	N	N	N	N	N	N
157_3_3	3017717030	3017820014	hexachlorobenzene	N	N	N	N	N	N	N	N	N	N	N	N	N	N	N	N	N	N	N	N	N
157_3_4	3017718001	3017820015	hexachlorobenzene	N	N	N	N	N	N	N	N	N	N	N	N	N	N	N	N	N	N	N	N	N
157_4_1	3017718011	3017820025	hexachlorobenzene	N	N	N	N	N	N	N	N	N	N	N	N	N	N	N	N	N	N	N	N	N
157_4_2	3017718012	3017820026	hexachlorobenzene	N	N	N	N	N	N	N	N	N	N	N	N	N	N	N	N	N	N	N	N	N
157_4_5	3017718013	3017820027	hexachlorobenzene	N	N	N	N	N	N	N	N	N	N	N	N	N	N	N	N	N	N	N	N	N
157_5_3	3017718026	3017819010	hexachlorobenzene	N	N	N	N	N	N	N	N	N	N	N	N	N	N	N	N	N	N	N	N	N
157_5_4	3017718027	3017819011	hexachlorobenzene	N	N	N	N	N	Y	N	N	N	N	N	N	N	N	N	N	N	N	N	N	N
157_5_5	3017718028	3017819012	hexachlorobenzene	N	N	N	N	N	N	N	N	N	N	N	N	N	N	N	N	N	N	N	N	N
157_6_1	3017719008	3017819022	hexachlorobenzene	N	N	N	N	N	N	N	N	N	N	N	N	N	N	N	N	N	N	N	N	N
157_6_4	3017719009	3017819023	hexachlorobenzene	N	N	N	N	N	N	N	N	N	N	N	N	N	N	N	N	N	N	N	N	N
157_6_5	3017719010	3017819024	hexachlorobenzene	N	N	N	N	N	N	N	N	N	N	N	N	N	N	N	N	N	N	N	N	N
157_7_3	3017718002	3017820016	hexachlorobenzene	N	N	Y	N	N	N	N	N	Y	N	N	N	N	N	N	N	N	N	N	N	N
157_7_4	3017718003	3017820017	hexachlorobenzene	N	N	Y	N	N	N	N	N	N	N	N	N	N	N	N	N	N	N	N	N	N
157_7_5	3017718004	3017820018	hexachlorobenzene	N	N	Y	N	N	N	N	N	Y	N	N	N	N	N	N	Y	N	N	N	N	N
157_8_1	3017718014	3017820028	hexachlorobenzene	N	N	Y	N	N	N	N	N	N	N	N	N	N	N	N	Y	N	N	N	N	N
157_8_4	3017718015	3017820029	hexachlorobenzene	N	N	Y	N	N	N	N	N	N	N	N	N	N	N	N	Y	N	N	N	N	N
157_8_5	3017718016	3017820030	hexachlorobenzene	N	N	Y	N	N	N	N	N	Y	N	N	N	N	N	N	Y	N	N	N	N	Y
157_9_1	3017718029	3017819013	hexachlorobenzene	N	N	N	N	N	N	N	N	N	N	N	N	N	N	N	N	N	N	N	N	N
157_9_4	3017718030	3017819014	hexachlorobenzene	N	N	N	N	N	Y	N	N	N	N	N	N	N	N	N	N	N	N	N	N	N
157_9_5	3017719001	3017819015	hexachlorobenzene	N	N	N	N	N	N	N	N	N	N	N	N	N	N	N	N	N	N	N	N	N
172_1_2	3017745027	3017238007	cyclophosphamide	N	N	N	N	N	N	N	N	N	N	N	N	N	N	N	N	N	N	N	N	N
172_1_3	3017745028	3017238008	cyclophosphamide	N	N	N	N	N	N	N	N	N	N	N	N	N	N	N	N	N	N	N	N	N
172_1_5	3017745029	3017238009	cyclophosphamide	N	N	N	N	N	N	N	N	N	N	N	N	N	N	N	N	N	N	N	N	N
172_10_1	3017746015	3017238025	cyclophosphamide	N	N	N	N	N	N	N	N	N	N	N	N	N	N	N	N	N	N	N	N	N
172_10_4	3017746016	3017238026	cyclophosphamide	N	N	N	N	N	N	N	N	N	N	N	N	N	N	N	N	N	N	N	N	N
172_10_5	3017746017	3017238027	cyclophosphamide	N	N	N	N	N	N	N	N	N	N	N	N	N	N	N	N	N	N	N	N	N
172_11_1	3017746027	3017296014	cyclophosphamide	N	N	N	N	N	N	N	N	N	N	N	N	N	N	N	N	N	N	N	N	N
172_11_2	3017746028	3017233009	cyclophosphamide	N	N	N	N	N	N	N	N	N	N	N	N	N	N	N	N	N	N	N	N	N
172_11_4	3017746029	3017233010	cyclophosphamide	N	N	N	N	N	N	N	N	N	N	N	N	N	N	N	N	N	N	N	N	N
172_12_1	3017747009	3017233020	cyclophosphamide	N	N	N	N	N	N	N	N	N	N	N	N	N	N	N	N	N	N	N	N	N
172_12_2	3017747010	3017233021	cyclophosphamide	N	N	N	N	N	N	N	N	N	N	N	N	N	N	N	N	N	N	N	N	N
172_12_4	3017747011	3017233022	cyclophosphamide	N	N	N	N	N	N	N	N	N	N	N	N	N	N	N	N	N	N	N	N	N
172_13_3	3017746006	3017238016	cyclophosphamide	N	N	N	N	N	N	N	N	N	N	N	N	N	N	N	N	N	N	N	N	N
172_13_4	3017746007	3017238017	cyclophosphamide	N	N	N	N	N	N	N	N	N	N	N	N	N	N	N	N	N	N	N	N	N
172_13_5	3017746008	3017238018	cyclophosphamide	N	N	N	N	N	N	N	N	N	N	N	N	N	N	N	N	N	N	N	N	N
172_14_3	3017746018	3017238028	cyclophosphamide	N	N	N	N	N	N	N	N	N	N	N	N	N	N	N	N	N	N	N	N	N
172_14_4	3017746019	3017238029	cyclophosphamide	N	N	N	N	N	N	N	N	N	N	N	N	N	N	N	N	N	N	N	N	N
172_14_5	3017746020	3017238030	cyclophosphamide	N	N	N	N	N	N	N	N	N	N	N	N	N	N	N	N	N	N	N	N	N
172_15_2	3017746030	3017233011	cyclophosphamide	N	N	N	N	N	N	N	N	N	N	N	N	N	N	N	N	N	N	N	N	N
172_15_3	3017747001	3017233012	cyclophosphamide	N	N	N	N	N	N	N	N	N	N	N	N	N	N	N	N	N	N	N	N	N
172_15_5	3017747002	3017233013	cyclophosphamide	N	N	N	N	N	N	N	N	N	N	N	N	N	N	N	N	N	N	N	N	N
172_16_1	3017747012	3017233023	cyclophosphamide	N	N	N	N	N	N	N	N	N	N	N	N	N	N	N	N	N	N	N	N	N
172_16_3	3017747013	3017233024	cyclophosphamide	N	N	N	N	N	N	N	N	N	N	N	N	N	N	N	Y	N	N	N	N	Y
172_16_5	3017747014	3017233025	cyclophosphamide	N	N	N	N	N	N	N	N	N	N	N	N	N	N	N	Y	N	N	N	N	N
172_2_3	3017746009	3017238019	cyclophosphamide	N	N	N	N	N	N	N	N	N	N	N	N	N	N	N	N	N	N	N	N	N
172_2_4	3017746010	3017238020	cyclophosphamide	N	N	N	N	N	N	N	N	N	N	N	N	N	N	N	N	N	N	N	N	N
172_2_5	3017746011	3017238021	cyclophosphamide	N	N	N	N	N	N	N	N	N	N	N	N	N	N	N	N	N	N	N	N	N
172_3_1	3017746021	3017233002	cyclophosphamide	N	N	N	N	N	N	N	N	N	N	N	N	N	N	N	N	N	N	N	N	N
172_3_2	3017746022	3017233003	cyclophosphamide	N	N	N	N	N	N	N	N	N	N	N	N	N	N	N	N	N	N	N	N	N
172_3_5	3017746023	3017233004	cyclophosphamide	N	N	N	N	N	N	N	N	N	N	N	N	N	N	N	N	N	N	N	N	N
172_4_1	3017747003	3017233014	cyclophosphamide	N	N	N	N	N	N	N	N	N	N	N	N	N	N	N	N	N	N	N	N	N
172_4_3	3017747004	3017233015	cyclophosphamide	N	N	N	N	N	N	N	N	N	N	N	N	N	N	N	N	N	N	N	N	N
172_4_4	3017747005	3017233016	cyclophosphamide	N	N	N	N	N	N	N	N	N	N	N	N	N	N	N	N	N	N	N	N	N
172_5_1	3017745030	3017238010	cyclophosphamide	N	N	N	N	N	N	N	N	N	N	N	N	N	N	N	N	N	N	N	N	N
172_5_3	3017746001	3017238011	cyclophosphamide	N	N	N	N	N	N	N	N	N	N	N	N	N	N	N	N	N	N	N	N	N
172_5_5	3017746002	3017238012	cyclophosphamide	N	N	N	N	N	N	N	N	N	N	N	N	N	N	N	N	N	N	N	N	N
172_6_3	3017746012	3017238022	cyclophosphamide	N	N	N	N	N	N	N	N	N	N	N	N	N	N	N	N	N	N	N	N	N
172_6_4	3017746013	3017238023	cyclophosphamide	N	N	N	N	N	N	N	N	N	N	N	N	N	N	N	N	N	N	N	N	N
172_6_5	3017746014	3017238024	cyclophosphamide	N	N	N	N	N	N	N	N	N	N	N	N	N	N	N	N	N	N	N	N	N
172_7_1	3017746024	3017233005	cyclophosphamide	N	N	N	N	N	N	N	N	N	N	N	N	N	N	N	N	N	N	N	N	N
172_7_4	3017746025	3017233006	cyclophosphamide	N	N	N	N	N	N	N	N	N	N	N	N	N	N	N	N	N	N	N	N	N
172_7_5	3017746026	3017233007	cyclophosphamide	N	N	N	N	N	N	N	N	N	N	N	N	N	N	N	N	N	N	N	N	N
172_8_1	3017747006	3017233017	cyclophosphamide	N	N	N	N	N	N	N	N	N	N	N	N	N	N	N	N	N	N	N	N	N
172_8_2	3017747007	3017233018	cyclophosphamide	N	N	N	N	N	N	N	N	N	N	N	N	N	N	N	N	N	N	N	N	N
172_8_5	3017747008	3017233019	cyclophosphamide	N	N	N	N	N	N	N	N	N	N	N	N	N	N	N	N	N	N	N	N	N
172_9_3	3017746003	3017238013	cyclophosphamide	N	N	N	N	N	N	N	N	N	N	N	N	N	N	N	N	N	N	N	N	N
172_9_4	3017746004	3017238014	cyclophosphamide	N	N	N	N	N	N	N	N	N	N	N	N	N	N	N	N	N	N	N	N	N
172_9_5	3017746005	3017238015	cyclophosphamide	N	N	N	N	N	N	N	N	N	N	N	N	N	N	N	N	N	N	N	N	N
185_1_1	3017697026	3017848005	bromobenzene	N	N	N	N	N	N	N	N	N	N	N	N	N	N	N	N	N	N	N	N	N
185_1_3	3017697027	3017848006	bromobenzene	N	N	N	N	N	N	N	N	N	N	N	N	N	N	N	N	N	N	N	N	N
185_1_4	3017697028	3017848007	bromobenzene	N	N	N	N	N	N	N	N	N	N	N	N	N	N	N	N	N	N	N	N	N
185_10_1	3017698014	3017848023	bromobenzene	N	N	N	N	N	N	N	N	N	N	N	N	N	N	N	N	N	N	N	N	N
185_10_2	3017698015	3017848024	bromobenzene	N	N	N	N	N	N	N	N	N	N	N	N	N	N	N	N	N	N	N	N	N
185_10_4	3017698016	3017848025	bromobenzene	N	N	N	N	N	N	N	N	N	N	N	N	N	N	N	N	N	N	N	N	N
185_11_2	3017697008	3017844012	bromobenzene	N	N	N	N	N	N	N	N	N	N	N	N	N	N	N	N	N	N	N	N	N
185_11_3	3017697009	3017844013	bromobenzene	N	N	N	N	N	N	N	N	N	N	N	N	N	N	N	N	N	N	N	N	N
185_11_4	3017697010	3017844014	bromobenzene	N	N	N	N	N	N	N	N	N	N	N	N	N	N	N	N	N	N	N	N	N
185_12_2	3017697020	3017844024	bromobenzene	N	N	N	N	N	N	N	N	N	N	N	N	N	N	N	N	N	N	N	N	N
185_12_3	3017697021	3017844025	bromobenzene	N	N	N	N	N	N	N	N	N	N	N	N	N	N	N	N	N	N	N	N	N
185_12_5	3017697022	3017844026	bromobenzene	N	N	N	N	N	N	N	N	N	N	N	N	N	N	N	N	N	N	N	N	N
185_13_1	3017698005	3017848014	bromobenzene	N	N	N	N	N	N	N	N	N	N	N	N	N	N	N	N	N	N	N	N	N
185_13_2	3017698006	3017848015	bromobenzene	N	N	N	N	N	N	N	N	N	N	N	N	N	N	N	N	N	N	N	N	N
185_13_5	3017698007	3017848016	bromobenzene	N	N	N	N	N	N	N	N	N	N	N	N	N	N	N	N	N	N	N	N	N
185_14_3	3017698017	3017848026	bromobenzene	N	N	N	N	N	N	N	N	N	N	N	N	N	N	N	N	N	N	N	N	N
185_14_4	3017698018	3017848027	bromobenzene	N	N	N	N	N	N	N	N	N	N	N	N	N	N	N	N	N	N	N	N	N
185_14_5	3017698019	3017848028	bromobenzene	N	N	N	N	N	N	N	N	N	N	N	N	N	N	N	N	N	N	N	N	N
185_15_2	3017697011	3017844015	bromobenzene	N	N	N	N	N	N	N	N	N	N	N	N	N	N	N	N	N	N	N	N	N
185_15_3	3017697012	3017844016	bromobenzene	N	N	Y	N	N	N	N	N	N	N	N	N	N	N	N	N	N	N	N	N	N
185_15_5	3017697013	3017844017	bromobenzene	N	N	N	N	N	N	N	N	N	N	N	N	N	N	N	N	N	N	N	N	N
185_16_2	3017697023	3017844027	bromobenzene	N	Y	Y	Y	N	N	Y	N	N	N	N	N	N	N	N	N	N	N	N	N	N
185_16_4	3017697024	3017844028	bromobenzene	N	Y	Y	N	N	N	N	N	N	N	N	N	N	N	N	N	N	N	N	N	N
185_16_5	3017697025	3017844029	bromobenzene	N	Y	Y	Y	N	N	Y	N	N	N	N	N	N	N	N	N	N	N	N	N	N
185_2_1	3017698008	3017848017	bromobenzene	N	N	N	N	N	N	N	N	N	N	N	N	N	N	N	N	N	N	N	N	N
185_2_3	3017698009	3017848018	bromobenzene	N	N	N	N	N	N	N	N	N	N	N	N	N	N	N	N	N	N	N	N	N
185_2_4	3017698010	3017848019	bromobenzene	N	N	N	N	N	N	N	N	N	N	N	N	N	N	N	N	N	N	N	N	N
185_3_2	3017697002	3017844006	bromobenzene	N	N	N	N	N	N	N	N	N	N	N	N	N	N	N	N	N	N	N	N	N
185_3_3	3017697003	3017844007	bromobenzene	N	N	N	N	N	N	N	N	N	N	N	N	N	N	N	N	N	N	N	N	N
185_3_4	3017697004	3017844008	bromobenzene	N	N	N	N	N	N	N	N	N	N	N	N	N	N	N	N	N	N	N	N	N
185_4_1	3017697014	3017844018	bromobenzene	N	N	N	N	N	N	N	N	N	N	N	N	N	N	N	N	N	N	N	N	N
185_4_3	3017697015	3017844019	bromobenzene	N	N	N	N	N	N	N	N	N	N	N	N	N	N	N	N	N	N	N	N	N
185_4_4	3017697016	3017844020	bromobenzene	N	N	N	N	N	N	N	N	N	N	N	N	N	N	N	N	N	N	N	N	N
185_5_2	3017697029	3017848008	bromobenzene	N	N	N	N	N	N	N	N	N	N	N	N	N	N	N	N	N	N	N	N	N
185_5_4	3017697030	3017848009	bromobenzene	N	N	N	N	N	N	N	N	N	N	N	N	N	N	N	N	N	N	N	N	N
185_5_5	3017698001	3017848010	bromobenzene	N	N	N	N	N	N	N	N	N	N	N	N	N	N	N	N	N	N	N	N	N
185_6_3	3017698011	3017848020	bromobenzene	N	N	N	N	N	N	N	N	N	N	N	N	N	N	N	N	N	N	N	N	N
185_6_4	3017698012	3017848021	bromobenzene	N	N	N	N	N	N	N	N	N	N	N	N	N	N	N	N	N	N	N	N	N
185_6_5	3017698013	3017848022	bromobenzene	N	N	N	N	N	N	N	N	N	N	N	N	N	N	N	N	N	N	N	N	N
185_7_1	3017697005	3017844009	bromobenzene	N	N	N	N	N	N	N	N	N	N	N	N	N	N	N	N	N	N	N	N	N
185_7_3	3017697006	3017844010	bromobenzene	N	N	N	N	N	N	N	N	N	N	N	N	N	N	N	N	N	N	N	N	N
185_7_5	3017697007	3017844011	bromobenzene	N	N	N	N	N	N	N	N	N	N	N	N	N	N	N	N	N	N	N	N	N
185_8_1	3017697017	3017844021	bromobenzene	N	N	N	N	N	N	N	N	N	N	N	N	N	N	N	N	N	N	N	N	N
185_8_3	3017697018	3017844022	bromobenzene	N	N	N	N	N	N	N	N	N	N	N	N	N	N	N	N	N	N	N	N	N
185_8_4	3017697019	3017844023	bromobenzene	N	N	N	N	N	N	N	N	N	N	N	N	N	N	N	N	N	N	N	N	N
185_9_1	3017698002	3017848011	bromobenzene	N	N	N	N	N	N	N	N	N	N	N	N	N	N	N	N	N	N	N	N	N
185_9_4	3017698003	3017848012	bromobenzene	N	N	N	N	N	N	N	N	N	N	N	N	N	N	N	N	N	N	N	N	N
185_9_5	3017698004	3017848013	bromobenzene	N	N	N	N	N	N	N	N	N	N	N	N	N	N	N	N	N	N	N	N	N
186_1_1	3017751015	3017853026	bromobenzene	N	N	N	N	N	N	N	N	N	N	N	N	N	N	N	N	N	N	N	N	N
186_1_5	3017751017	3017853028	bromobenzene	N	N	N	N	N	N	N	N	N	N	N	N	N	N	N	N	N	N	N	N	N
186_10_1	3017752003	3017854014	bromobenzene	N	N	N	N	N	N	N	N	N	N	N	N	N	N	N	N	N	N	N	N	N
186_10_5	3017752005	3017854016	bromobenzene	N	N	N	N	N	N	N	N	N	N	N	N	N	N	N	N	N	N	N	N	N
186_11_1	3017749009	3017851017	bromobenzene	N	N	N	N	N	N	N	N	N	N	N	N	N	N	N	N	N	N	N	N	N
186_11_2	3017749010	3017851018	bromobenzene	N	N	N	N	N	N	N	N	N	N	N	N	N	N	N	N	N	N	N	N	N
186_11_3	3017749011	3017851019	bromobenzene	N	N	N	N	N	N	N	N	N	N	N	N	N	N	N	N	N	N	N	N	N
186_12_1	3017749021	3017851029	bromobenzene	N	N	N	N	N	N	N	N	N	N	N	N	N	N	N	N	N	N	N	N	N
186_12_4	3017749022	3017851030	bromobenzene	N	N	N	N	N	N	N	N	N	N	N	N	N	N	N	N	N	N	N	N	N
186_12_5	3017749023	3017852001	bromobenzene	N	N	Y	N	N	N	N	N	N	N	N	N	N	N	N	N	N	N	N	N	N
186_13_1	3017751024	3017854005	bromobenzene	N	N	Y	N	N	N	N	N	N	N	N	N	N	N	N	N	N	N	N	N	N
186_13_2	3017751025	3017854006	bromobenzene	N	Y	Y	N	N	N	N	N	N	N	N	N	N	N	N	N	N	N	N	N	N
186_13_5	3017751026	3017854007	bromobenzene	N	Y	Y	N	N	N	N	N	N	N	N	N	N	N	N	N	N	N	N	N	N
186_14_1	3017752006	3017854017	bromobenzene	N	N	Y	N	N	N	N	N	N	N	N	N	N	N	N	N	N	N	N	N	N
186_14_2	3017752007	3017854018	bromobenzene	N	N	N	N	N	N	N	N	N	N	N	N	N	N	N	N	N	N	N	N	N
186_14_4	3017752008	3017854019	bromobenzene	N	N	Y	N	N	N	N	N	N	N	N	N	N	N	N	N	N	N	N	N	N
186_15_2	3017749012	3017851020	bromobenzene	N	N	Y	N	N	N	N	N	N	N	N	N	N	N	N	N	N	N	N	N	N
186_15_4	3017749013	3017851021	bromobenzene	N	N	Y	N	N	N	N	N	N	N	N	N	N	N	N	N	N	N	N	N	N
186_15_5	3017749014	3017851022	bromobenzene	N	N	Y	N	N	N	N	N	N	N	N	N	N	N	N	N	N	N	N	N	N
186_16_2	3017749024	3017852002	bromobenzene	N	N	Y	N	N	N	N	N	N	N	N	N	N	N	N	N	N	N	N	N	N
186_16_3	3017749025	3017852003	bromobenzene	N	N	Y	N	N	N	N	N	N	N	N	N	N	N	N	N	N	N	N	N	N
186_16_4	3017749026	3017852004	bromobenzene	N	N	Y	N	N	N	N	N	N	N	N	N	N	N	N	N	N	N	N	N	N
186_2_2	3017751027	3017854008	bromobenzene	N	N	N	N	N	N	N	N	N	N	N	N	N	N	N	N	N	N	N	N	N
186_2_3	3017751028	3017854009	bromobenzene	N	N	N	N	N	N	N	N	N	N	N	N	N	N	N	N	N	N	N	N	N
186_2_5	3017751029	3017854010	bromobenzene	N	N	N	N	N	N	N	N	N	N	N	N	N	N	N	N	N	N	N	N	N
186_3_1	3017749003	3017851011	bromobenzene	N	N	N	N	N	N	N	N	N	N	N	N	N	N	N	N	N	N	N	N	N
186_3_3	3017749004	3017851013	bromobenzene	N	N	N	N	N	N	N	N	N	N	N	N	N	N	N	N	N	N	N	N	N
186_4_1	3017749015	3017851023	bromobenzene	N	N	N	N	N	N	N	N	N	N	N	N	N	N	N	N	N	N	N	N	N
186_4_3	3017749016	3017851024	bromobenzene	N	N	N	N	N	N	N	N	N	N	N	N	N	N	N	N	N	N	N	N	N
186_4_4	3017749017	3017851025	bromobenzene	N	N	N	N	N	N	N	N	N	N	N	N	N	N	N	N	N	N	N	N	N
186_5_1	3017751018	3017853029	bromobenzene	N	N	N	N	N	N	N	N	N	N	N	N	N	N	N	N	N	N	N	N	N
186_5_2	3017751019	3017853030	bromobenzene	N	N	N	N	N	N	N	N	N	N	N	N	N	N	N	N	N	N	N	N	N
186_5_5	3017751020	3017854001	bromobenzene	N	N	N	N	N	N	N	N	N	N	N	N	N	N	N	N	N	N	N	N	N
186_6_1	3017751030	3017854011	bromobenzene	N	N	N	N	N	N	N	N	N	N	N	N	N	N	N	N	N	N	N	N	N
186_6_4	3017752001	3017854012	bromobenzene	N	N	N	N	N	N	N	N	N	N	N	N	N	N	N	N	N	N	N	N	N
186_6_5	3017752002	3017854013	bromobenzene	N	N	N	N	N	N	N	N	N	N	N	N	N	N	N	N	N	N	N	N	N
186_7_1	3017749006	3017851014	bromobenzene	N	N	N	N	N	N	N	N	N	N	N	N	N	N	N	N	N	N	N	N	N
186_7_2	3017749007	3017851015	bromobenzene	N	N	N	N	N	N	N	N	N	N	N	N	N	N	N	N	N	N	N	N	N
186_7_4	3017749008	3017851016	bromobenzene	N	N	N	N	N	N	N	N	N	N	N	N	N	N	N	N	N	N	N	N	N
186_8_2	3017749018	3017851026	bromobenzene	N	N	N	N	N	N	N	N	N	N	N	N	N	N	N	N	N	N	N	N	N
186_8_3	3017749019	3017851027	bromobenzene	N	N	N	N	N	N	N	N	N	N	N	N	N	N	N	N	N	N	N	N	N
186_8_4	3017749020	3017851028	bromobenzene	N	N	N	N	N	N	N	N	N	N	N	N	N	N	N	N	N	N	N	N	N
186_9_2	3017751021	3017854003	bromobenzene	N	N	N	N	N	N	N	N	N	N	N	N	N	N	N	N	N	N	N	N	N
186_9_3	3017751022	3017854004	bromobenzene	N	N	N	N	N	N	N	N	N	N	N	N	N	N	N	N	N	N	N	N	N
186_9_5	3017751023	3017854002	bromobenzene	N	N	Y	N	N	N	N	N	N	N	N	N	N	N	N	N	N	N	N	N	N
198_1_1	3017694019	3017797011	allopurinol	N	N	N	N	N	N	N	N	N	N	N	N	N	N	N	N	N	N	N	N	N
198_1_5	3017694022	3017797013	allopurinol	N	N	N	N	N	N	N	N	N	N	N	N	N	N	N	N	N	N	N	N	N
198_10_2	3017695008	3017797029	allopurinol	N	N	N	N	N	N	N	N	N	N	N	N	N	N	N	N	N	Y	N	N	N
198_10_3	3017695009	3017797030	allopurinol	N	N	N	N	N	N	N	N	N	N	N	N	N	N	N	N	N	Y	N	N	N
198_10_4	3017695010	3017798001	allopurinol	N	N	N	N	N	N	N	N	N	N	N	N	N	N	N	N	N	Y	N	N	N
198_11_1	3017694002	3017800021	allopurinol	N	N	N	N	N	N	N	N	N	N	N	N	N	N	N	N	N	Y	N	N	N
198_11_3	3017694003	3017800022	allopurinol	N	N	N	N	N	N	N	N	N	N	N	N	N	N	N	N	N	Y	N	N	N
198_11_4	3017694004	3017800023	allopurinol	N	N	N	N	N	N	N	N	N	N	N	N	N	N	N	N	N	Y	N	N	N
198_12_1	3017694014	3017801003	allopurinol	N	N	N	N	N	N	N	N	N	N	N	N	N	N	N	N	N	N	N	N	N
198_12_2	3017694015	3017801004	allopurinol	N	N	N	N	N	N	N	N	N	N	N	N	N	N	N	N	N	N	N	N	N
198_12_5	3017694016	3017801005	allopurinol	N	N	N	N	N	N	N	N	N	N	N	N	N	N	N	N	N	N	N	N	N
198_13_3	3017694029	3017797020	allopurinol	N	N	N	N	N	N	N	N	N	N	N	N	N	N	N	N	N	Y	N	N	N
198_13_4	3017694030	3017797021	allopurinol	N	N	N	N	N	N	N	N	N	N	N	N	N	N	N	N	N	Y	N	N	N
198_13_5	3017695001	3017797022	allopurinol	N	N	N	N	N	N	N	N	N	N	N	N	N	N	N	N	N	Y	N	N	N
198_14_1	3017695011	3017798002	allopurinol	N	N	N	N	N	N	N	N	N	N	N	N	N	N	N	N	N	Y	N	N	N
198_14_2	3017695012	3017798003	allopurinol	N	N	N	N	N	N	N	N	N	N	N	N	N	N	N	N	N	Y	N	N	N
198_14_4	3017695013	3017798004	allopurinol	N	N	N	N	N	N	N	N	N	N	N	N	N	N	N	N	N	Y	N	N	N
198_15_2	3017694005	3017800024	allopurinol	N	N	N	N	N	N	N	N	N	N	N	N	N	N	N	N	N	Y	N	N	N
198_15_4	3017694006	3017800025	allopurinol	N	N	N	N	N	N	N	N	N	N	N	N	N	N	N	N	N	N	N	N	N
198_15_5	3017694007	3017800026	allopurinol	N	N	N	N	N	N	N	N	N	N	N	N	N	N	N	N	N	Y	N	N	N
198_16_3	3017694017	3017801006	allopurinol	N	N	N	N	N	N	N	N	N	N	N	Y	N	N	N	N	N	Y	N	N	N
198_16_4	3017694018	3017801007	allopurinol	N	N	N	N	N	N	N	N	N	N	N	Y	N	N	N	N	N	Y	N	N	N
198_16_5	3017694020	3017801008	allopurinol	N	N	N	N	N	N	N	N	N	N	N	Y	N	N	N	N	N	Y	N	N	N
198_2_2	3017695002	3017797023	allopurinol	N	N	N	N	N	N	N	N	N	N	N	N	N	N	N	N	N	N	N	N	N
198_2_3	3017695003	3017797024	allopurinol	N	N	N	N	N	N	N	N	N	N	N	N	N	N	N	N	N	N	N	N	N
198_2_4	3017695004	3017797025	allopurinol	N	N	N	N	N	N	N	N	N	N	N	N	N	N	N	N	N	N	N	N	N
198_3_2	3017693026	3017800015	allopurinol	N	N	N	N	N	N	N	N	N	N	N	N	N	N	N	N	N	N	N	N	N
198_3_4	3017693027	3017800016	allopurinol	N	N	N	N	N	N	N	N	N	N	N	N	N	N	N	N	N	N	N	N	N
198_3_5	3017693028	3017800017	allopurinol	N	N	N	N	N	N	N	N	N	N	N	N	N	N	N	N	N	N	N	N	N
198_4_1	3017694008	3017800027	allopurinol	N	N	N	N	N	N	N	N	N	N	N	N	N	N	N	N	N	N	N	N	N
198_4_3	3017694009	3017800028	allopurinol	N	N	N	N	N	N	N	N	N	N	N	N	N	N	N	N	N	N	N	N	N
198_4_5	3017694010	3017800029	allopurinol	N	N	N	N	N	N	N	N	N	N	N	N	N	N	N	N	N	N	N	N	N
198_5_4	3017694024	3017797016	allopurinol	N	N	N	N	N	N	N	N	N	N	N	N	N	N	N	N	N	N	N	N	N
198_6_2	3017695005	3017797026	allopurinol	N	N	N	N	N	N	N	N	N	N	N	N	N	N	N	N	N	N	N	N	N
198_6_4	3017695006	3017797027	allopurinol	N	N	N	N	N	N	N	N	N	N	N	N	N	N	N	N	N	N	N	N	N
198_6_5	3017695007	3017797028	allopurinol	N	N	N	N	N	N	N	N	N	N	N	N	N	N	N	N	N	N	N	N	N
198_7_1	3017693029	3017800018	allopurinol	N	N	N	N	N	N	N	N	N	N	N	N	N	N	N	N	N	N	N	N	N
198_7_2	3017693030	3017800019	allopurinol	N	N	N	N	N	N	N	N	N	N	N	N	N	N	N	N	N	N	N	N	N
198_7_3	3017694001	3017800020	allopurinol	N	N	N	N	N	N	N	N	N	N	N	N	N	N	N	N	N	N	N	N	N
198_8_1	3017694011	3017800030	allopurinol	N	N	N	N	N	N	N	N	N	N	N	N	N	N	N	N	N	N	N	N	N
198_8_2	3017694012	3017801001	allopurinol	N	N	N	N	N	N	N	N	N	N	N	N	N	N	N	N	N	N	N	N	N
198_8_4	3017694013	3017801002	allopurinol	N	N	N	N	N	N	N	N	N	N	N	N	N	N	N	N	N	N	N	N	N
198_9_1	3017694026	3017797017	allopurinol	N	N	N	N	N	N	N	N	N	N	N	N	N	N	N	N	N	Y	N	N	N
199_1_1	3017748009	3017825019	allopurinol	N	N	N	N	N	N	N	N	N	N	N	N	N	N	N	N	N	N	N	N	N
199_1_2	3017748010	3017825020	allopurinol	N	N	N	N	N	N	N	N	N	N	N	N	N	N	N	N	N	N	N	N	N
199_1_4	3017748011	3017825021	allopurinol	N	N	N	N	N	N	N	N	N	N	N	N	N	N	N	N	N	N	N	N	N
199_10_2	3017748027	3017826007	allopurinol	N	N	N	N	N	N	N	N	N	N	N	Y	N	N	N	N	N	N	N	N	Y
199_10_4	3017748028	3017826008	allopurinol	N	N	N	N	N	N	N	N	N	N	N	N	N	N	N	N	N	Y	N	N	Y
199_10_5	3017748029	3017826009	allopurinol	N	N	N	N	N	N	N	N	N	N	N	Y	N	N	N	N	N	N	N	N	Y
199_11_3	3017750027	3017827013	allopurinol	N	N	N	N	N	N	N	N	N	N	N	N	N	N	N	N	N	N	N	N	N
199_11_4	3017750028	3017827014	allopurinol	N	N	N	N	N	N	N	N	N	N	N	N	N	N	N	N	N	N	N	N	N
199_11_5	3017750029	3017827015	allopurinol	N	N	N	N	N	N	N	N	N	N	N	N	N	N	N	N	N	N	N	N	N
199_12_2	3017751009	3017827025	allopurinol	N	N	N	N	N	N	N	N	N	N	N	Y	N	N	N	N	N	Y	N	N	Y
199_12_4	3017751010	3017827026	allopurinol	N	N	N	N	N	N	N	N	N	N	N	N	N	N	N	N	N	Y	N	N	Y
199_12_5	3017751011	3017827027	allopurinol	N	N	N	N	N	N	N	N	N	N	N	N	N	N	N	N	N	Y	N	N	N
199_13_2	3017748018	3017825028	allopurinol	N	N	N	N	N	N	N	N	N	N	N	Y	N	Y	N	N	N	Y	N	N	Y
199_13_4	3017748019	3017825029	allopurinol	N	N	N	N	N	N	N	N	N	N	N	Y	N	Y	N	N	N	Y	N	N	Y
199_13_5	3017748020	3017825030	allopurinol	N	N	N	N	N	N	N	N	N	N	N	Y	N	N	N	N	N	Y	N	N	Y
199_14_3	3017748030	3017826010	allopurinol	N	N	N	N	N	N	N	N	N	N	N	Y	N	Y	N	N	N	Y	N	N	Y
199_14_4	3017749001	3017826011	allopurinol	N	N	N	N	N	N	N	N	N	N	N	Y	N	Y	N	N	N	Y	N	N	Y
199_14_5	3017749002	3017826012	allopurinol	N	N	N	N	N	N	N	N	N	N	N	Y	N	Y	N	N	N	Y	N	N	Y
199_15_2	3017750030	3017827016	allopurinol	N	N	N	N	N	N	N	N	N	N	N	Y	N	Y	N	N	N	Y	N	N	Y
199_15_3	3017751001	3017827017	allopurinol	N	N	N	N	N	N	N	N	N	N	N	Y	N	Y	N	N	N	Y	N	N	Y
199_15_5	3017751002	3017827018	allopurinol	N	N	N	N	N	N	N	N	N	N	N	Y	N	Y	N	N	N	Y	N	N	Y
199_16_1	3017751012	3017827028	allopurinol	N	N	N	N	N	N	N	N	N	N	N	Y	N	Y	N	N	N	Y	N	N	Y
199_16_3	3017751013	3017827029	allopurinol	N	N	N	N	N	N	N	N	N	N	N	Y	N	Y	N	N	N	Y	N	N	Y
199_16_4	3017751014	3017827030	allopurinol	N	N	N	N	N	N	N	N	N	N	N	Y	N	Y	N	N	N	Y	N	N	Y
199_2_1	3017748021	3017826001	allopurinol	N	N	N	N	N	N	N	N	N	N	N	N	N	N	N	N	N	N	N	N	N
199_2_2	3017748022	3017826002	allopurinol	N	N	N	N	N	N	N	N	N	N	N	N	N	N	N	N	N	N	N	N	N
199_2_5	3017748023	3017826003	allopurinol	N	N	N	N	N	N	N	N	N	N	N	N	N	N	N	N	N	N	N	N	N
199_3_2	3017750021	3017827007	allopurinol	N	N	N	N	N	N	N	N	N	N	N	N	N	N	N	N	N	N	N	N	N
199_3_3	3017750022	3017827008	allopurinol	N	N	N	N	N	N	N	N	N	N	N	N	N	N	N	N	N	N	N	N	N
199_3_4	3017750023	3017827009	allopurinol	N	N	N	N	N	N	N	N	N	N	N	N	N	N	N	N	N	N	N	N	N
199_4_1	3017751003	3017827019	allopurinol	N	N	N	N	N	N	N	N	N	N	N	N	N	N	N	N	N	N	N	N	N
199_4_2	3017751004	3017827020	allopurinol	N	N	N	N	N	N	N	N	N	N	N	N	N	N	N	N	N	N	N	N	N
199_4_4	3017751005	3017827021	allopurinol	N	N	N	N	N	N	N	N	N	N	N	N	N	N	N	N	N	N	N	N	N
199_5_1	3017748012	3017825022	allopurinol	N	N	N	N	N	N	N	N	N	N	N	N	N	N	N	N	N	N	N	N	N
199_5_2	3017748013	3017825023	allopurinol	N	N	N	N	N	N	N	N	N	N	N	N	N	N	N	N	N	N	N	N	N
199_5_3	3017748014	3017825024	allopurinol	N	N	N	N	N	N	N	N	N	N	N	N	N	N	N	N	N	N	N	N	N
199_6_3	3017748024	3017826004	allopurinol	N	N	N	N	N	N	N	N	N	N	N	N	N	N	N	N	N	N	N	N	N
199_6_4	3017748025	3017826005	allopurinol	N	N	N	N	N	N	N	N	N	N	N	N	N	N	N	N	N	N	N	N	N
199_6_5	3017748026	3017826006	allopurinol	N	N	N	N	N	N	N	N	N	N	N	N	N	N	N	N	N	N	N	N	N
199_7_3	3017750024	3017827010	allopurinol	N	N	N	N	N	N	N	N	N	N	N	N	N	N	N	N	N	N	N	N	N
199_7_4	3017750025	3017827011	allopurinol	N	N	N	N	N	N	N	N	N	N	N	N	N	N	N	N	N	N	N	N	N
199_7_5	3017750026	3017827012	allopurinol	N	N	N	N	N	N	N	N	N	N	N	N	N	N	N	N	N	N	N	N	N
199_8_2	3017751006	3017827022	allopurinol	N	N	N	N	N	N	N	N	N	N	N	N	N	N	N	N	N	N	N	N	N
199_8_3	3017751007	3017827023	allopurinol	N	N	N	N	N	N	N	N	N	N	N	N	N	N	N	N	N	N	N	N	N
199_8_5	3017751008	3017827024	allopurinol	N	N	N	N	N	N	N	N	N	N	N	N	N	N	N	N	N	N	N	N	N
199_9_2	3017748015	3017825025	allopurinol	N	N	N	N	N	N	N	N	N	N	N	N	N	N	N	N	N	Y	N	N	Y
199_9_4	3017748016	3017825026	allopurinol	N	N	N	N	N	N	N	N	N	N	N	N	N	N	N	N	N	N	N	N	Y
199_9_5	3017748017	3017825027	allopurinol	N	N	N	N	N	N	N	N	N	N	N	Y	N	N	N	N	N	N	N	N	Y
230_1_1	3017011001	3017835011	ketoconazole	N	N	N	N	N	N	N	N	N	N	N	N	N	N	N	N	N	N	N	N	N
230_1_4	3017011002	3017835012	ketoconazole	N	N	N	N	N	N	N	N	N	N	N	N	N	N	N	N	N	N	N	N	N
230_1_5	3017011003	3017835013	ketoconazole	N	N	N	N	N	N	N	N	N	N	N	N	N	N	N	N	N	N	N	N	N
230_10_1	3017011019	3017835029	ketoconazole	N	N	N	N	N	N	N	N	N	N	N	N	N	N	N	N	N	N	N	N	N
230_10_4	3017011020	3017835030	ketoconazole	N	N	N	N	N	N	N	N	N	N	N	N	N	N	N	N	N	N	N	N	N
230_10_5	3017011021	3017836001	ketoconazole	N	N	N	N	N	N	N	N	N	N	N	N	N	N	N	N	N	N	N	N	N
230_11_3	3017012014	3017831017	ketoconazole	N	N	N	N	N	N	N	N	N	N	N	N	N	N	N	N	N	N	N	N	N
230_11_4	3017012015	3017831018	ketoconazole	N	N	N	N	N	N	N	N	N	N	N	N	N	N	N	N	N	N	N	N	N
230_11_5	3017012016	3017831019	ketoconazole	N	N	N	N	N	N	N	N	N	N	N	N	N	N	N	N	N	N	N	N	N
230_12_1	3017012026	3017831029	ketoconazole	N	N	N	N	N	N	N	N	N	N	N	N	N	N	N	N	N	N	N	N	N
230_12_3	3017037030	3017831030	ketoconazole	N	N	N	N	N	N	N	N	N	N	N	N	N	N	N	N	N	N	N	N	N
230_12_4	3017026009	3017832001	ketoconazole	N	N	N	N	N	N	N	N	N	N	N	N	N	N	N	N	N	N	N	N	N
230_13_2	3017011010	3017835020	ketoconazole	N	N	N	N	N	N	N	N	N	N	N	N	N	N	N	N	N	N	N	N	N
230_13_4	3017011011	3017835021	ketoconazole	N	N	N	N	N	N	N	N	N	N	N	N	N	N	N	N	N	N	N	N	N
230_13_5	3017011012	3017835022	ketoconazole	N	N	N	N	N	N	N	N	N	N	N	N	N	N	N	N	N	N	N	N	N
230_14_1	3017011022	3017836002	ketoconazole	N	N	N	N	N	N	N	N	N	N	N	N	N	N	N	N	N	N	N	N	N
230_14_4	3017011023	3017836003	ketoconazole	N	N	N	N	N	N	N	N	N	N	N	N	N	N	N	N	N	N	N	N	N
230_14_5	3017011024	3017836004	ketoconazole	N	N	N	N	N	N	N	N	N	N	N	N	N	N	N	N	N	N	N	N	N
230_15_1	3017012017	3017831020	ketoconazole	N	N	N	N	N	N	N	N	N	N	N	N	N	N	N	N	N	N	N	N	N
230_15_2	3017012018	3017831021	ketoconazole	N	N	N	N	N	N	N	N	N	N	N	N	N	N	N	N	N	N	N	N	N
230_15_3	3017012019	3017831022	ketoconazole	N	N	N	N	N	N	N	N	N	N	N	N	N	N	N	N	N	N	N	N	N
230_16_2	3017012029	3017832002	ketoconazole	N	N	N	N	N	Y	N	N	N	N	N	N	N	N	N	N	N	N	N	N	N
230_16_3	3017012030	3017832003	ketoconazole	N	N	N	N	N	Y	N	N	N	N	N	N	N	N	N	N	N	N	N	N	N
230_16_5	3017013002	3017832004	ketoconazole	N	N	N	N	N	Y	N	N	N	N	N	N	N	N	N	N	N	N	N	N	N
230_2_1	3017011013	3017835023	ketoconazole	N	N	N	N	N	N	N	N	N	N	N	N	N	N	N	N	N	N	N	N	N
230_2_3	3017011014	3017835024	ketoconazole	N	N	N	N	N	N	N	N	N	N	N	N	N	N	N	N	N	N	N	N	N
230_2_4	3017011015	3017835025	ketoconazole	N	N	N	N	N	N	N	N	N	N	N	N	N	N	N	N	N	N	N	N	N
230_3_2	3017012008	3017831011	ketoconazole	N	N	N	N	N	N	N	N	N	N	N	N	N	N	N	N	N	N	N	N	N
230_3_3	3017012009	3017831012	ketoconazole	N	N	N	N	N	N	N	N	N	N	N	N	N	N	N	N	N	N	N	N	N
230_3_5	3017026005	3017831013	ketoconazole	N	N	N	N	N	N	N	N	N	N	N	N	N	N	N	N	N	N	N	N	N
230_4_1	3017012020	3017831023	ketoconazole	N	N	N	N	N	N	N	N	N	N	N	N	N	N	N	N	N	N	N	N	N
230_4_2	3017012021	3017831024	ketoconazole	N	N	N	N	N	N	N	N	N	N	N	N	N	N	N	N	N	N	N	N	N
230_4_3	3017012022	3017831025	ketoconazole	N	N	N	N	N	N	N	N	N	N	N	N	N	N	N	N	N	N	N	N	N
230_5_2	3017011004	3017835014	ketoconazole	N	N	N	N	N	N	N	N	N	N	N	N	N	N	N	N	N	N	N	N	N
230_5_4	3017011005	3017835015	ketoconazole	N	N	N	N	N	N	N	N	N	N	N	N	N	N	N	N	N	N	N	N	N
230_5_5	3017011006	3017835016	ketoconazole	N	N	N	N	N	N	N	N	N	N	N	N	N	N	N	N	N	N	N	N	N
230_6_3	3017011016	3017835026	ketoconazole	N	N	N	N	N	N	N	N	N	N	N	N	N	N	N	N	N	N	N	N	N
230_6_4	3017011017	3017835027	ketoconazole	N	N	N	N	N	N	N	N	N	N	N	N	N	N	N	N	N	N	N	N	N
230_6_5	3017011018	3017835028	ketoconazole	N	N	N	N	N	N	N	N	N	N	N	N	N	N	N	N	N	N	N	N	N
230_7_1	3017026006	3017831014	ketoconazole	N	N	N	N	N	N	N	N	N	N	N	N	N	N	N	N	N	N	N	N	N
230_7_2	3017037028	3017831015	ketoconazole	N	N	N	N	N	N	N	N	N	N	N	N	N	N	N	N	N	N	N	N	N
230_7_3	3017026007	3017831016	ketoconazole	N	N	N	N	N	N	N	N	N	N	N	N	N	N	N	N	N	N	N	N	N
230_8_1	3017037029	3017831026	ketoconazole	N	N	N	N	N	N	N	N	N	N	N	N	N	N	N	N	N	N	N	N	N
230_8_4	3017012024	3017831027	ketoconazole	N	N	N	N	N	N	N	N	N	N	N	N	N	N	N	N	N	N	N	N	N
230_8_5	3017012025	3017831028	ketoconazole	N	N	N	N	N	N	N	N	N	N	N	N	N	N	N	N	N	N	N	N	N
230_9_1	3017011007	3017835017	ketoconazole	N	N	N	N	N	N	N	N	N	N	N	N	N	N	N	N	N	N	N	N	N
230_9_4	3017011008	3017835018	ketoconazole	N	N	N	N	N	N	N	N	N	N	N	N	N	N	N	N	N	N	N	N	N
230_9_5	3017011009	3017835019	ketoconazole	N	N	N	N	N	N	N	N	N	N	N	N	N	N	N	N	N	N	N	N	N
231_1_1	3017033007	3017838017	ketoconazole	N	N	N	N	N	N	N	N	N	N	N	N	N	N	N	N	N	N	N	N	N
231_1_3	3017033008	3017838018	ketoconazole	N	N	N	N	N	N	N	N	N	N	N	N	N	N	N	N	N	N	N	N	N
231_1_4	3017033009	3017838019	ketoconazole	N	N	N	N	N	N	N	N	N	N	N	N	N	N	N	N	N	N	N	N	N
231_10_1	3017033025	3017839005	ketoconazole	N	N	N	N	N	N	N	N	N	N	N	N	N	N	N	N	N	N	N	N	N
231_10_2	3017033026	3017839006	ketoconazole	N	N	N	N	N	N	N	N	N	N	N	N	N	N	N	N	N	N	N	N	N
231_10_5	3017033027	3017839007	ketoconazole	N	N	N	N	N	N	N	N	N	N	N	N	N	N	N	N	N	N	N	N	N
231_11_2	3017017013	3017829025	ketoconazole	N	N	N	N	N	N	N	N	N	N	N	N	N	N	N	N	N	N	N	N	N
231_11_3	3017017014	3017829026	ketoconazole	N	N	N	N	N	N	N	N	Y	N	N	N	N	N	N	N	N	N	N	N	N
231_11_4	3017017015	3017829027	ketoconazole	N	N	N	N	N	N	N	N	N	N	N	N	N	N	N	N	N	N	N	N	N
231_12_3	3017017025	3017830007	ketoconazole	N	N	Y	N	N	N	N	N	Y	N	N	N	N	N	N	N	N	N	N	N	N
231_12_4	3017017026	3017830008	ketoconazole	N	N	N	N	N	N	N	N	Y	N	N	N	N	N	N	N	N	N	N	N	N
231_12_5	3017017027	3017830009	ketoconazole	N	N	N	N	N	N	N	N	Y	N	N	N	N	N	N	N	N	N	N	N	N
231_13_2	3017033016	3017838026	ketoconazole	N	N	N	N	N	N	N	N	Y	N	N	N	N	N	N	N	N	N	N	N	N
231_13_4	3017033017	3017838027	ketoconazole	N	N	N	N	N	N	N	N	Y	N	N	N	N	N	N	N	N	N	N	N	N
231_13_5	3017033018	3017838028	ketoconazole	N	N	N	N	N	N	N	N	Y	N	N	N	N	N	N	N	N	N	N	N	N
231_14_2	3017033028	3017839008	ketoconazole	N	N	N	N	N	N	N	N	Y	N	N	N	N	N	N	N	N	N	N	N	N
231_14_3	3017033029	3017839009	ketoconazole	N	N	N	N	N	N	N	N	Y	N	N	N	N	N	N	N	N	N	N	N	N
231_14_5	3017033030	3017839010	ketoconazole	N	N	N	N	N	N	N	N	Y	N	N	N	N	N	N	N	N	N	N	N	N
231_15_1	3017017016	3017829028	ketoconazole	N	N	Y	N	N	N	N	N	Y	N	N	N	N	N	N	N	N	N	N	N	N
231_15_3	3017017017	3017829029	ketoconazole	N	N	N	N	N	N	N	N	Y	N	N	N	N	N	N	N	N	N	N	N	N
231_15_5	3017017018	3017829030	ketoconazole	N	N	Y	N	N	N	N	N	Y	N	N	N	N	N	N	N	N	N	N	N	N
231_16_3	3017017028	3017830010	ketoconazole	N	N	Y	N	N	N	N	N	Y	N	N	N	N	N	N	N	N	N	N	N	N
231_16_4	3017017029	3017830011	ketoconazole	N	N	Y	N	N	N	N	N	Y	N	N	N	N	N	N	N	N	N	N	N	N
231_16_5	3017017030	3017830012	ketoconazole	N	N	Y	N	N	N	N	N	Y	N	N	N	N	N	N	N	N	N	N	N	N
231_2_1	3017033019	3017838029	ketoconazole	N	N	N	N	N	N	N	N	N	N	N	N	N	N	N	N	N	N	N	N	N
231_2_2	3017033020	3017838030	ketoconazole	N	N	N	N	N	N	N	N	N	N	N	N	N	N	N	N	N	N	N	N	N
231_2_5	3017033021	3017839001	ketoconazole	N	N	N	N	N	N	N	N	N	N	N	N	N	N	N	N	N	N	N	N	N
231_3_1	3017017007	3017829019	ketoconazole	N	N	N	N	N	N	N	N	N	N	N	N	N	N	N	N	N	N	N	N	N
231_3_2	3017023006	3017829020	ketoconazole	N	N	N	N	N	N	N	N	N	N	N	N	N	N	N	N	N	N	N	N	N
231_3_5	3017017009	3017829021	ketoconazole	N	N	N	N	N	N	N	N	N	N	N	N	N	N	N	N	N	N	N	N	N
231_4_1	3017017019	3017830001	ketoconazole	N	N	N	N	N	N	N	N	N	N	N	N	N	N	N	N	N	N	N	N	N
231_4_4	3017017020	3017830002	ketoconazole	N	N	N	N	N	N	N	N	N	N	N	N	N	N	N	N	N	N	N	N	N
231_4_5	3017017021	3017830003	ketoconazole	N	N	N	N	N	N	N	N	N	N	N	N	N	N	N	N	N	N	N	N	N
231_5_1	3017033010	3017838020	ketoconazole	N	N	N	N	N	N	N	N	N	N	N	N	N	N	N	N	N	N	N	N	N
231_5_3	3017033011	3017838021	ketoconazole	N	N	N	N	N	N	N	N	N	N	N	N	N	N	N	N	N	N	N	N	N
231_5_4	3017033012	3017838022	ketoconazole	N	N	N	N	N	N	N	N	N	N	N	N	N	N	N	N	N	N	N	N	N
231_6_1	3017033022	3017839002	ketoconazole	N	N	N	N	N	N	N	N	N	N	N	N	N	N	N	N	N	N	N	N	N
231_6_3	3017033023	3017839003	ketoconazole	N	N	N	N	N	N	N	N	N	N	N	N	N	N	N	N	N	N	N	N	N
231_6_4	3017033024	3017839004	ketoconazole	N	N	N	N	N	N	N	N	N	N	N	N	N	N	N	N	N	N	N	N	N
231_7_1	3017017010	3017829022	ketoconazole	N	N	N	N	N	N	N	N	N	N	N	N	N	N	N	N	N	N	N	N	N
231_7_4	3017017011	3017829023	ketoconazole	N	N	N	N	N	N	N	N	N	N	N	N	N	N	N	N	N	N	N	N	N
231_7_5	3017017012	3017829024	ketoconazole	N	N	N	N	N	N	N	N	N	N	N	N	N	N	N	N	N	N	N	N	N
231_8_3	3017017022	3017830004	ketoconazole	N	N	N	N	N	N	N	N	N	N	N	N	N	N	N	N	N	N	N	N	N
231_8_4	3017017023	3017830005	ketoconazole	N	N	N	N	N	N	N	N	N	N	N	N	N	N	N	N	N	N	N	N	N
231_8_5	3017017024	3017830006	ketoconazole	N	N	N	N	N	N	N	N	N	N	N	N	N	N	N	N	N	N	N	N	N
231_9_1	3017033013	3017838023	ketoconazole	N	N	N	N	N	N	N	N	N	N	N	N	N	N	N	N	N	N	N	N	N
231_9_4	3017033014	3017838024	ketoconazole	N	N	N	N	N	N	N	N	N	N	N	N	N	N	N	N	N	N	N	N	N
231_9_5	3017033015	3017838025	ketoconazole	N	N	N	N	N	N	N	N	N	N	N	N	N	N	N	N	N	N	N	N	N
241_1_1	3017018002	3017178003	methyltestosterone	N	N	N	N	N	N	N	N	N	N	N	N	N	N	N	N	N	N	N	N	N
241_1_2	3017018003	3017178004	methyltestosterone	N	N	N	N	N	N	N	N	N	N	N	N	N	N	N	N	N	N	N	N	N
241_1_3	3017018004	3017178005	methyltestosterone	N	N	N	N	N	N	N	N	N	N	N	N	N	N	N	N	N	N	N	N	N
241_10_2	3017021002	3017178021	methyltestosterone	N	N	N	N	N	N	N	N	N	N	N	N	N	N	N	N	N	N	N	N	N
241_10_3	3017021003	3017178022	methyltestosterone	N	N	N	N	N	N	N	N	N	N	N	N	N	N	N	N	N	N	N	N	N
241_10_5	3017021004	3017178023	methyltestosterone	N	N	N	N	N	N	N	N	N	N	N	N	N	N	N	N	N	N	N	N	N
241_11_1	3017025015	3017179007	methyltestosterone	N	N	N	N	N	N	N	N	N	N	N	N	N	N	N	N	N	N	N	N	N
241_11_2	3017025016	3017179008	methyltestosterone	N	N	N	N	N	N	N	N	N	N	N	N	N	N	N	N	N	N	N	N	N
241_11_3	3017025017	3017179009	methyltestosterone	N	N	N	N	N	N	N	N	N	N	N	N	N	N	N	N	N	N	N	N	N
241_12_2	3017025027	3017179019	methyltestosterone	N	N	N	N	N	Y	N	N	N	N	N	N	N	N	N	N	N	N	N	N	N
241_12_3	3017025028	3017179020	methyltestosterone	N	N	N	N	N	N	N	N	N	N	N	N	N	N	N	N	N	N	N	N	N
241_12_5	3017025029	3017178027	methyltestosterone	N	N	N	N	N	Y	N	N	N	N	N	N	N	N	N	N	N	N	N	N	N
241_13_1	3017019005	3017178012	methyltestosterone	N	N	N	N	N	N	N	N	N	N	N	N	N	N	N	N	N	N	N	N	N
241_13_3	3017019006	3017178013	methyltestosterone	N	N	N	N	N	N	N	N	N	N	N	N	N	N	N	N	N	N	N	N	N
241_13_5	3017020001	3017178014	methyltestosterone	N	N	N	N	N	N	N	N	N	N	N	N	N	N	N	N	N	N	N	N	N
241_14_1	3017021005	3017178024	methyltestosterone	N	N	N	N	N	N	N	N	N	N	N	N	N	N	N	N	N	N	N	N	N
241_14_2	3017021006	3017178025	methyltestosterone	N	N	N	N	N	N	N	N	N	N	N	N	N	N	N	N	N	N	N	N	N
241_14_3	3017021007	3017178026	methyltestosterone	N	N	N	N	N	N	N	N	N	N	N	N	N	N	N	N	N	N	N	N	N
241_15_1	3017025018	3017179010	methyltestosterone	N	N	N	N	N	N	N	N	N	N	N	N	N	N	N	N	N	N	N	N	N
241_15_2	3017025019	3017179011	methyltestosterone	N	N	N	N	N	N	N	N	N	N	N	N	N	N	N	N	N	N	N	N	N
241_15_5	3017025020	3017179012	methyltestosterone	N	N	N	N	N	N	N	N	N	N	N	N	N	N	N	N	N	N	N	N	N
241_16_2	3017025030	3017178028	methyltestosterone	N	N	Y	N	N	Y	N	N	N	N	N	N	N	N	N	N	N	N	N	N	N
241_16_4	3017026001	3017178029	methyltestosterone	N	N	N	N	N	Y	N	N	N	N	N	N	N	N	N	N	N	N	N	N	N
241_16_5	3017026002	3017178030	methyltestosterone	N	N	N	N	N	Y	N	N	N	N	N	N	N	N	N	N	N	N	N	N	N
241_2_1	3017020002	3017178015	methyltestosterone	N	N	N	N	N	N	N	N	N	N	N	N	N	N	N	N	N	N	N	N	N
241_2_3	3017020003	3017178016	methyltestosterone	N	N	N	N	N	N	N	N	N	N	N	N	N	N	N	N	N	N	N	N	N
241_2_5	3017020004	3017178017	methyltestosterone	N	N	N	N	N	N	N	N	N	N	N	N	N	N	N	N	N	N	N	N	N
241_3_1	3017025009	3017179001	methyltestosterone	N	N	N	N	N	N	N	N	N	N	N	N	N	N	N	N	N	N	N	N	N
241_3_2	3017025010	3017179002	methyltestosterone	N	N	N	N	N	N	N	N	N	N	N	N	N	N	N	N	N	N	N	N	N
241_3_3	3017025011	3017179003	methyltestosterone	N	N	N	N	N	N	N	N	N	N	N	N	N	N	N	N	N	N	N	N	N
241_4_1	3017025021	3017179013	methyltestosterone	N	N	N	N	N	N	N	N	N	N	N	N	N	N	N	N	N	N	N	N	N
241_4_2	3017025022	3017179014	methyltestosterone	N	N	N	N	N	N	N	N	N	N	N	N	N	N	N	N	N	N	N	N	N
241_4_5	3017025023	3017179015	methyltestosterone	N	N	N	N	N	N	N	N	N	N	N	N	N	N	N	N	N	N	N	N	N
241_5_1	3017018005	3017178006	methyltestosterone	N	N	N	N	N	N	N	N	N	N	N	N	N	N	N	N	N	N	N	N	N
241_5_4	3017018006	3017178007	methyltestosterone	N	N	N	N	N	N	N	N	N	N	N	N	N	N	N	N	N	N	N	N	N
241_5_5	3017019001	3017178008	methyltestosterone	N	N	N	N	N	N	N	N	N	N	N	N	N	N	N	N	N	N	N	N	N
241_6_1	3017020005	3017178018	methyltestosterone	N	N	N	N	N	N	N	N	N	N	N	N	N	N	N	N	N	N	N	N	N
241_6_3	3017020006	3017178019	methyltestosterone	N	N	N	N	N	N	N	N	N	N	N	N	N	N	N	N	N	N	N	N	N
241_6_4	3017021001	3017178020	methyltestosterone	N	N	N	N	N	N	N	N	N	N	N	N	N	N	N	N	N	N	N	N	N
241_7_2	3017025012	3017179004	methyltestosterone	N	N	N	N	N	N	N	N	N	N	N	N	N	N	N	N	N	N	N	N	N
241_7_3	3017025013	3017179005	methyltestosterone	N	N	N	N	N	N	N	N	N	N	N	N	N	N	N	N	N	N	N	N	N
241_7_5	3017025014	3017179006	methyltestosterone	N	N	N	N	N	N	N	N	N	N	N	N	N	N	N	N	N	N	N	N	N
241_8_1	3017025024	3017179016	methyltestosterone	N	N	N	N	N	N	N	N	N	N	N	N	N	N	N	N	N	N	N	N	N
241_8_4	3017025025	3017179017	methyltestosterone	N	N	N	N	N	N	N	N	N	N	N	N	N	N	N	N	N	N	N	N	N
241_8_5	3017025026	3017179018	methyltestosterone	N	N	N	N	N	N	N	N	N	N	N	N	N	N	N	N	N	N	N	N	N
241_9_2	3017019002	3017178009	methyltestosterone	N	N	N	N	N	N	N	N	N	N	N	N	N	N	N	N	N	N	N	N	N
241_9_3	3017019003	3017178010	methyltestosterone	N	N	N	N	N	N	N	N	N	N	N	N	N	N	N	N	N	N	N	N	N
241_9_4	3017019004	3017178011	methyltestosterone	N	N	N	N	N	N	N	N	N	N	N	N	N	N	N	N	N	N	N	N	N
242_1_1	3017013028	3017204015	methyltestosterone	N	N	N	N	N	N	N	N	N	N	N	N	N	N	N	N	N	N	N	N	N
242_1_2	3017013029	3017204016	methyltestosterone	N	N	N	N	N	N	N	N	N	N	N	N	N	N	N	N	N	N	N	N	N
242_1_3	3017013030	3017204017	methyltestosterone	N	N	N	N	N	N	N	N	N	N	N	N	N	N	N	N	N	N	N	N	N
242_10_1	3017014016	3017205003	methyltestosterone	N	N	N	N	N	N	N	N	N	N	N	N	N	N	N	N	N	N	N	N	N
242_10_3	3017014017	3017205004	methyltestosterone	N	N	N	N	N	N	N	N	N	N	N	N	N	N	N	N	N	N	N	N	N
242_10_5	3017014018	3017205005	methyltestosterone	N	N	N	N	N	N	N	N	N	N	N	N	N	N	N	N	N	N	N	N	N
242_11_1	3017016019	3017207026	methyltestosterone	N	N	N	N	N	N	N	N	N	N	N	N	N	N	N	N	N	N	N	N	N
242_11_3	3017032018	3017207027	methyltestosterone	N	N	N	N	N	N	N	N	N	N	N	N	N	N	N	N	N	N	N	N	N
242_11_5	3017016021	3017203029	methyltestosterone	N	N	N	N	N	N	N	N	N	N	N	N	N	N	N	N	N	N	N	N	N
242_12_1	3017037004	3017204009	methyltestosterone	N	N	N	N	N	N	N	N	N	N	N	N	Y	N	N	N	N	N	N	N	N
242_12_2	3017017002	3017204010	methyltestosterone	N	N	N	N	N	N	N	N	N	N	N	N	Y	N	N	N	N	N	N	N	N
242_13_1	3017014007	3017204024	methyltestosterone	N	N	N	N	N	N	N	N	N	N	N	N	N	N	N	N	N	N	N	N	N
242_13_2	3017014008	3017204025	methyltestosterone	N	N	N	N	N	N	N	N	N	N	N	N	N	N	N	N	N	N	N	N	N
242_13_4	3017014009	3017204026	methyltestosterone	N	N	N	N	N	N	N	N	N	N	N	N	N	N	N	N	N	N	N	N	N
242_14_2	3017014019	3017205006	methyltestosterone	N	N	N	N	N	N	N	N	N	N	N	N	N	N	N	N	N	N	N	N	N
242_14_3	3017054005	3017205007	methyltestosterone	N	N	N	N	N	N	N	N	N	N	N	N	N	N	N	N	N	N	N	N	N
242_14_5	3017037003	3017205008	methyltestosterone	N	N	N	N	N	N	N	N	N	N	N	N	N	N	N	N	N	N	N	N	N
242_15_2	3017016022	3017207029	methyltestosterone	N	N	Y	N	N	N	N	N	N	N	N	N	Y	N	N	N	N	N	N	N	N
242_16_2	3017017004	3017204012	methyltestosterone	N	N	Y	N	N	N	N	N	N	N	N	N	Y	N	N	N	N	N	N	N	N
242_16_3	3017017005	3017204013	methyltestosterone	N	N	Y	N	N	N	N	N	N	N	N	N	Y	N	N	N	N	N	N	N	N
242_16_4	3017017006	3017204014	methyltestosterone	N	N	Y	N	N	N	N	N	N	N	N	N	Y	N	N	N	N	N	N	N	N
242_2_2	3017014010	3017204027	methyltestosterone	N	N	N	N	N	N	N	N	N	N	N	N	N	N	N	N	N	N	N	N	N
242_2_3	3017014011	3017204028	methyltestosterone	N	N	N	N	N	N	N	N	N	N	N	N	N	N	N	N	N	N	N	N	N
242_2_4	3017054004	3017204029	methyltestosterone	N	N	N	N	N	N	N	N	N	N	N	N	N	N	N	N	N	N	N	N	N
242_3_2	3017016013	3017207020	methyltestosterone	N	N	N	N	N	N	N	N	N	N	N	N	N	N	N	N	N	N	N	N	N
242_3_3	3017016014	3017207021	methyltestosterone	N	N	N	N	N	N	N	N	N	N	N	N	N	N	N	N	N	N	N	N	N
242_3_5	3017016015	3017207022	methyltestosterone	N	N	N	N	N	N	N	N	N	N	N	N	N	N	N	N	N	N	N	N	N
242_4_1	3017016025	3017204003	methyltestosterone	N	N	N	N	N	N	N	N	N	N	N	N	N	N	N	N	N	N	N	N	N
242_4_2	3017016026	3017204004	methyltestosterone	N	N	N	N	N	N	N	N	N	N	N	N	N	N	N	N	N	N	N	N	N
242_4_5	3017016027	3017204005	methyltestosterone	N	N	N	N	N	N	N	N	N	N	N	N	N	N	N	N	N	N	N	N	N
242_5_1	3017014001	3017204018	methyltestosterone	N	N	N	N	N	N	N	N	N	N	N	N	N	N	N	N	N	N	N	N	N
242_5_2	3017014002	3017204019	methyltestosterone	N	N	N	N	N	N	N	N	N	N	N	N	N	N	N	N	N	N	N	N	N
242_5_5	3017014003	3017204020	methyltestosterone	N	N	N	N	N	N	N	N	N	N	N	N	N	N	N	N	N	N	N	N	N
242_6_1	3017014013	3017204030	methyltestosterone	N	N	N	N	N	N	N	N	N	N	N	N	N	N	N	N	N	N	N	N	N
242_6_2	3017014014	3017205001	methyltestosterone	N	N	N	N	N	N	N	N	N	N	N	N	N	N	N	N	N	N	N	N	N
242_6_4	3017014015	3017205002	methyltestosterone	N	N	N	N	N	N	N	N	N	N	N	N	N	N	N	N	N	N	N	N	N
242_7_2	3017016016	3017207023	methyltestosterone	N	N	N	N	N	N	N	N	N	N	N	N	N	N	N	N	N	N	N	N	N
242_7_3	3017016017	3017207024	methyltestosterone	N	N	N	N	N	N	N	N	N	N	N	N	N	N	N	N	N	N	N	N	N
242_7_5	3017016018	3017207025	methyltestosterone	N	N	N	N	N	N	N	N	N	N	N	N	N	N	N	N	N	N	N	N	N
242_8_1	3017016028	3017204006	methyltestosterone	N	N	N	N	N	N	N	N	N	N	N	N	N	N	N	N	N	N	N	N	N
242_8_3	3017016029	3017204007	methyltestosterone	N	N	N	N	N	N	N	N	N	N	N	N	N	N	N	N	N	N	N	N	N
242_8_4	3017016030	3017204008	methyltestosterone	N	N	N	N	N	N	N	N	N	N	N	N	N	N	N	N	N	N	N	N	N
242_9_1	3017014004	3017204021	methyltestosterone	N	N	N	N	N	N	N	N	N	N	N	N	N	N	N	N	N	N	N	N	N
242_9_4	3017014005	3017204022	methyltestosterone	N	N	N	N	N	N	N	N	N	N	N	N	N	N	N	N	N	N	N	N	N
242_9_5	3017014006	3017204023	methyltestosterone	N	N	N	N	N	N	N	N	N	N	N	N	N	N	N	N	N	N	N	N	N
279_1_1	3017054008	3017269008	monocrotaline	N	N	N	N	N	N	N	N	N	N	N	N	N	N	N	N	N	N	N	N	N
279_1_2	3017054009	3017269009	monocrotaline	N	N	N	N	N	N	N	N	N	N	N	N	N	N	N	N	N	N	N	N	N
279_1_3	3017054010	3017269010	monocrotaline	N	N	N	N	N	N	N	N	N	N	N	N	N	N	N	N	N	N	N	N	N
279_10_1	3017054026	3017269026	monocrotaline	N	N	N	N	N	N	N	N	N	N	N	N	N	N	N	N	N	N	N	N	N
279_10_4	3017054027	3017269027	monocrotaline	N	N	N	N	N	N	N	N	N	N	N	N	N	N	N	N	N	N	N	N	N
279_10_5	3017054028	3017269028	monocrotaline	N	N	N	N	N	N	N	N	N	N	N	N	N	N	N	N	N	N	N	N	N
279_11_2	3017048021	3017266008	monocrotaline	N	N	N	N	N	N	N	N	N	N	N	N	N	N	N	N	N	N	N	N	N
279_11_3	3017048022	3017266009	monocrotaline	N	N	N	N	N	N	N	N	N	N	N	N	N	N	N	N	N	N	N	N	N
279_11_5	3017048023	3017266010	monocrotaline	N	N	N	N	N	N	N	N	N	N	N	N	N	N	N	N	N	N	N	N	N
279_12_1	3017048009	3017266020	monocrotaline	N	N	N	N	N	N	N	N	N	N	N	N	N	N	N	N	N	N	N	N	N
279_12_2	3017048010	3017266021	monocrotaline	N	N	N	N	N	N	N	N	N	N	N	N	N	N	N	N	N	N	N	N	N
279_12_5	3017048011	3017266022	monocrotaline	N	N	N	N	N	N	N	N	N	N	N	N	N	N	N	N	N	N	N	N	N
279_13_1	3017054017	3017269017	monocrotaline	N	N	N	N	N	N	N	N	N	N	N	N	N	N	N	N	N	N	N	N	N
279_13_3	3017054018	3017269018	monocrotaline	N	N	N	N	N	N	N	N	N	N	N	N	N	N	N	N	N	N	N	N	N
279_13_5	3017054019	3017269019	monocrotaline	N	N	N	N	N	N	N	N	N	N	N	N	N	N	N	N	N	N	N	N	N
279_14_1	3017054029	3017269029	monocrotaline	N	N	N	N	N	N	N	N	N	N	N	N	N	N	N	N	N	N	N	N	N
279_14_2	3017054030	3017269030	monocrotaline	N	N	N	N	N	N	N	N	N	N	N	N	N	N	N	N	N	N	N	N	N
279_14_5	3017055001	3017270001	monocrotaline	N	N	N	N	N	N	N	N	N	N	N	N	N	N	N	N	N	N	N	N	N
279_15_1	3017048024	3017266011	monocrotaline	N	N	N	N	N	N	N	N	N	N	N	N	N	N	N	N	N	N	N	N	N
279_15_2	3017048025	3017266012	monocrotaline	N	N	N	N	N	N	N	N	N	N	N	N	N	N	N	N	N	N	N	N	N
279_15_3	3017048026	3017266013	monocrotaline	N	N	N	N	N	N	N	N	N	N	N	N	N	N	N	N	N	N	N	N	N
279_16_2	3017048012	3017266023	monocrotaline	N	N	N	N	N	N	N	N	N	N	N	N	N	N	N	N	N	N	N	N	N
279_16_4	3017048013	3017266024	monocrotaline	N	N	N	N	N	N	N	N	N	N	N	N	N	N	N	N	N	N	N	N	N
279_16_5	3017048014	3017266025	monocrotaline	N	N	N	N	N	N	N	N	N	N	N	N	N	N	N	N	N	N	N	N	N
279_2_1	3017054020	3017269020	monocrotaline	N	N	N	N	N	N	N	N	N	N	N	N	N	N	N	N	N	N	N	N	N
279_2_2	3017054021	3017269021	monocrotaline	N	N	N	N	N	N	N	N	N	N	N	N	N	N	N	N	N	N	N	N	N
279_2_5	3017054022	3017269022	monocrotaline	N	N	N	N	N	N	N	N	N	N	N	N	N	N	N	N	N	N	N	N	N
279_3_1	3017048015	3017266002	monocrotaline	N	N	N	N	N	N	N	N	N	N	N	N	N	N	N	N	N	N	N	N	N
279_3_4	3017048016	3017266003	monocrotaline	N	N	N	N	N	N	N	N	N	N	N	N	N	N	N	N	N	N	N	N	N
279_3_5	3017048017	3017266004	monocrotaline	N	N	N	N	N	N	N	N	N	N	N	N	N	N	N	N	N	N	N	N	N
279_4_1	3017048003	3017266014	monocrotaline	N	N	N	N	N	N	N	N	N	N	N	N	N	N	N	N	N	N	N	N	N
279_4_3	3017048004	3017266015	monocrotaline	N	N	N	N	N	N	N	N	N	N	N	N	N	N	N	N	N	N	N	N	N
279_4_4	3017048005	3017266016	monocrotaline	N	N	N	N	N	N	N	N	N	N	N	N	N	N	N	N	N	N	N	N	N
279_5_1	3017054011	3017269011	monocrotaline	N	N	N	N	N	N	N	N	N	N	N	N	N	N	N	N	N	N	N	N	N
279_5_3	3017054012	3017269012	monocrotaline	N	N	N	N	N	N	N	N	N	N	N	N	N	N	N	N	N	N	N	N	N
279_5_4	3017054013	3017269013	monocrotaline	N	N	N	N	N	N	N	N	N	N	N	N	N	N	N	N	N	N	N	N	N
279_6_3	3017054023	3017269023	monocrotaline	N	N	N	N	N	N	N	N	N	N	N	N	N	N	N	N	N	N	N	N	N
279_6_4	3017054024	3017269024	monocrotaline	N	N	N	N	N	N	N	N	N	N	N	N	N	N	N	N	N	N	N	N	N
279_6_5	3017054025	3017269025	monocrotaline	N	N	N	N	N	N	N	N	N	N	N	N	N	N	N	N	N	N	N	N	N
279_7_1	3017048018	3017266005	monocrotaline	N	N	N	N	N	N	N	N	N	N	N	N	N	N	N	N	N	N	N	N	N
279_7_4	3017048019	3017266006	monocrotaline	N	N	N	N	N	N	N	N	N	N	N	N	N	N	N	N	N	N	N	N	N
279_7_5	3017048020	3017266007	monocrotaline	N	N	N	N	N	N	N	N	N	N	N	N	N	N	N	N	N	N	N	N	N
279_8_2	3017048006	3017266017	monocrotaline	N	N	N	N	N	N	N	N	N	N	N	N	N	N	N	N	N	N	N	N	N
279_8_4	3017048007	3017266018	monocrotaline	N	N	N	N	N	N	N	N	N	N	N	N	N	N	N	N	N	N	N	N	N
279_8_5	3017048008	3017266019	monocrotaline	N	N	N	N	N	N	N	N	N	N	N	N	N	N	N	N	N	N	N	N	N
279_9_1	3017054014	3017269014	monocrotaline	N	N	N	N	N	N	N	N	N	N	N	N	N	N	N	N	N	N	N	N	N
279_9_3	3017054015	3017269015	monocrotaline	N	N	N	N	N	N	N	N	N	N	N	N	N	N	N	N	N	N	N	N	N
279_9_5	3017054016	3017269016	monocrotaline	N	N	N	N	N	N	N	N	N	N	N	N	N	N	N	N	N	N	N	N	N
280_1_2	3017095001	3017251008	monocrotaline	N	N	N	N	N	N	N	N	N	N	N	N	N	N	N	N	N	N	N	N	N
280_1_3	3017095002	3017251009	monocrotaline	N	N	N	N	N	N	N	N	N	N	N	N	N	N	N	N	N	N	N	N	N
280_1_5	3017095003	3017251010	monocrotaline	N	N	N	N	N	N	N	N	N	N	N	N	N	N	N	N	N	N	N	N	N
280_10_1	3017095019	3017251026	monocrotaline	N	N	N	N	N	N	N	N	N	N	N	N	N	N	N	N	N	N	N	N	N
280_10_2	3017095020	3017251027	monocrotaline	N	N	N	N	N	N	N	N	N	N	N	N	N	N	N	N	N	N	N	N	N
280_10_4	3017095021	3017251028	monocrotaline	N	N	N	N	N	N	N	N	N	N	N	N	N	N	N	N	N	N	N	N	N
280_11_1	3017093026	3017271007	monocrotaline	N	Y	N	N	N	N	N	N	N	N	N	N	N	N	N	N	N	N	N	N	N
280_11_2	3017093027	3017271008	monocrotaline	N	N	N	N	N	N	N	N	N	N	N	N	N	N	N	N	N	N	N	N	N
280_11_3	3017093028	3017271009	monocrotaline	N	N	N	N	N	N	N	N	N	N	N	N	N	N	N	N	N	N	N	N	N
280_12_2	3017095026	3017271020	monocrotaline	N	Y	Y	N	N	N	Y	N	N	N	Y	N	N	N	N	N	N	N	N	N	N
280_12_4	3017095027	3017271021	monocrotaline	N	Y	Y	N	N	N	N	N	N	N	Y	N	N	N	N	N	N	N	N	N	N
280_12_5	3017095028	3017271022	monocrotaline	N	Y	Y	N	N	N	N	N	N	N	N	N	N	N	N	N	N	N	N	N	N
280_13_2	3017095010	3017251017	monocrotaline	N	Y	N	N	N	N	Y	N	N	N	N	N	N	N	N	N	N	N	N	N	N
280_13_4	3017095011	3017251018	monocrotaline	N	N	N	N	N	N	N	N	N	N	N	N	N	N	N	N	N	N	N	N	N
280_13_5	3017095012	3017251019	monocrotaline	N	N	N	N	N	N	N	N	N	N	N	N	N	N	N	N	N	N	N	N	N
280_14_1	3017095022	3017251029	monocrotaline	N	Y	N	N	N	N	Y	N	N	N	Y	N	N	N	N	N	N	N	N	N	N
280_14_3	3017095023	3017251030	monocrotaline	N	Y	N	N	N	N	N	N	N	N	Y	N	N	N	N	N	N	N	N	N	N
280_14_5	3017095024	3017252001	monocrotaline	N	Y	N	N	N	N	Y	N	N	N	Y	N	N	N	N	N	N	N	N	N	N
280_15_2	3017093029	3017271010	monocrotaline	N	Y	Y	N	N	N	Y	N	N	N	Y	N	N	N	Y	N	N	N	N	Y	N
280_16_3	3017093030	3017271011	monocrotaline	N	Y	Y	N	N	N	Y	N	N	N	Y	N	N	N	N	N	N	N	N	Y	N
280_16_4	3017094025	3017271012	monocrotaline	N	Y	Y	N	N	N	Y	N	N	N	Y	N	N	N	Y	N	N	N	N	Y	N
280_2_1	3017095013	3017251020	monocrotaline	N	N	N	N	N	N	N	N	N	N	N	N	N	N	N	N	N	N	N	N	N
280_2_4	3017095014	3017251021	monocrotaline	N	N	N	N	N	N	N	N	N	N	N	N	N	N	N	N	N	N	N	N	N
280_2_5	3017095015	3017251022	monocrotaline	N	N	N	N	N	N	N	N	N	N	N	N	N	N	N	N	N	N	N	N	N
280_3_1	3017093020	3017271001	monocrotaline	N	N	N	N	N	N	N	N	N	N	N	N	N	N	N	N	N	N	N	N	N
280_3_3	3017093021	3017271002	monocrotaline	N	N	N	N	N	N	N	N	N	N	N	N	N	N	N	N	N	N	N	N	N
280_3_5	3017093022	3017271003	monocrotaline	N	N	N	N	N	N	N	N	N	N	N	N	N	N	N	N	N	N	N	N	N
280_4_3	3017094026	3017271013	monocrotaline	N	N	N	N	N	N	N	N	N	N	N	N	N	N	N	N	N	N	N	N	N
280_4_4	3017094027	3017271014	monocrotaline	N	N	N	N	N	N	N	N	N	N	N	N	N	N	N	N	N	N	N	N	N
280_4_5	3017094028	3017354025	monocrotaline	N	N	N	N	N	N	N	N	N	N	N	N	N	N	N	N	N	N	N	N	N
280_5_3	3017095004	3017251011	monocrotaline	N	N	N	N	N	N	N	N	N	N	N	N	N	N	N	N	N	N	N	N	N
280_5_4	3017095005	3017251012	monocrotaline	N	N	N	N	N	N	N	N	N	N	N	N	N	N	N	N	N	N	N	N	N
280_5_5	3017095006	3017251013	monocrotaline	N	N	N	N	N	N	N	N	N	N	N	N	N	N	N	N	N	N	N	N	N
280_6_1	3017095016	3017251023	monocrotaline	N	N	N	N	N	N	N	N	N	N	N	N	N	N	N	N	N	N	N	N	N
280_6_2	3017095017	3017251024	monocrotaline	N	N	N	N	N	N	N	N	N	N	N	N	N	N	N	N	N	N	N	N	N
280_6_3	3017095018	3017251025	monocrotaline	N	N	N	N	N	N	N	N	N	N	N	N	N	N	N	N	N	N	N	N	N
280_7_1	3017093023	3017271004	monocrotaline	N	N	N	N	N	N	N	N	N	N	N	N	N	N	N	N	N	N	N	N	N
280_7_3	3017093024	3017271005	monocrotaline	N	N	N	N	N	N	N	N	N	N	N	N	N	N	N	N	N	N	N	N	N
280_7_5	3017093025	3017271006	monocrotaline	N	N	N	N	N	N	N	N	N	N	N	N	N	N	N	N	N	N	N	N	N
280_8_2	3017094029	3017271016	monocrotaline	N	N	N	N	N	N	N	N	N	N	N	N	N	N	N	N	N	N	N	N	N
280_8_3	3017094030	3017271017	monocrotaline	N	N	N	N	N	N	N	N	N	N	N	N	N	N	N	N	N	N	N	N	N
280_8_5	3017095025	3017271019	monocrotaline	N	N	N	N	N	N	N	N	N	N	N	N	N	N	N	N	N	N	N	N	N
280_9_2	3017095007	3017251014	monocrotaline	N	N	N	N	N	N	N	N	N	N	N	N	N	N	N	N	N	N	N	N	N
280_9_4	3017095008	3017251015	monocrotaline	N	N	N	N	N	N	N	N	N	N	N	N	N	N	N	N	N	N	N	N	N
280_9_5	3017095009	3017251016	monocrotaline	N	N	N	N	N	N	N	N	N	N	N	N	N	N	N	N	N	N	N	N	N
304_1_1	3017058007	3017483006	ethinyl estradiol	N	N	N	N	N	N	N	N	N	N	N	N	N	N	N	N	N	N	N	N	N
304_1_3	3017058008	3017483007	ethinyl estradiol	N	N	N	N	N	N	N	N	N	N	N	N	N	N	N	N	N	N	N	N	N
304_1_4	3017058009	3017483008	ethinyl estradiol	N	N	N	N	N	N	N	N	N	N	N	N	N	N	N	N	N	N	N	N	N
304_10_1	3017058029	3017483024	ethinyl estradiol	N	N	N	N	N	N	N	N	N	N	N	N	N	N	N	N	N	N	N	N	N
304_10_3	3017058030	3017483025	ethinyl estradiol	N	N	N	N	N	N	N	N	N	N	N	N	N	N	N	N	N	N	N	N	N
304_10_5	3017059001	3017483026	ethinyl estradiol	N	N	N	N	N	N	N	N	N	N	N	N	N	N	N	N	N	N	N	N	N
304_11_1	3017065028	3017445029	ethinyl estradiol	N	N	N	N	N	N	N	N	N	N	N	N	N	N	N	N	N	N	N	N	N
304_11_2	3017086011	3017445030	ethinyl estradiol	N	N	N	N	N	N	N	N	N	N	N	N	N	N	N	N	N	N	N	N	N
304_11_5	3017065030	3017446001	ethinyl estradiol	N	N	N	N	N	N	N	N	N	N	N	N	N	N	N	N	N	N	N	N	N
304_12_1	3017064019	3017446011	ethinyl estradiol	N	N	N	N	N	N	N	N	N	N	N	N	N	N	N	N	N	N	N	N	N
304_12_2	3017064020	3017446012	ethinyl estradiol	N	N	N	N	N	N	N	N	N	N	N	N	N	N	N	N	N	N	N	N	N
304_12_5	3017064021	3017446013	ethinyl estradiol	N	N	N	N	N	N	N	N	N	N	N	N	N	N	N	N	N	N	N	N	N
304_13_2	3017058016	3017483015	ethinyl estradiol	N	N	N	N	N	N	N	N	N	N	N	N	N	N	N	N	N	N	N	N	N
304_13_3	3017058017	3017483016	ethinyl estradiol	N	N	N	N	N	N	N	N	N	N	N	N	N	N	N	N	N	N	N	N	N
304_13_5	3017058018	3017483017	ethinyl estradiol	N	N	N	N	N	N	N	N	N	N	N	N	N	N	N	N	N	N	N	N	N
304_14_1	3017059002	3017483027	ethinyl estradiol	N	N	N	N	N	N	N	N	N	N	N	N	N	N	N	N	N	N	N	N	N
304_14_2	3017059003	3017483028	ethinyl estradiol	N	N	N	N	N	N	N	N	N	N	N	N	N	N	N	N	N	N	N	N	N
304_14_3	3017059004	3017483029	ethinyl estradiol	N	N	N	N	N	N	N	N	N	N	N	N	N	N	N	N	N	N	N	N	N
304_15_3	3017066004	3017446002	ethinyl estradiol	N	N	N	N	N	N	N	N	N	N	N	N	N	N	N	N	N	N	N	N	N
304_15_4	3017066005	3017446003	ethinyl estradiol	N	N	N	N	N	N	N	N	N	N	N	N	N	N	N	N	N	N	N	N	N
304_15_5	3017086012	3017446004	ethinyl estradiol	N	N	N	N	N	N	N	N	N	N	N	N	N	N	N	N	N	N	N	N	N
304_16_2	3017064022	3017446014	ethinyl estradiol	N	N	N	N	N	N	N	N	N	N	N	N	N	N	N	N	N	N	N	N	N
304_16_3	3017064023	3017446015	ethinyl estradiol	N	N	N	N	N	N	N	N	N	N	N	N	N	N	N	N	N	N	N	N	N
304_16_4	3017064024	3017446016	ethinyl estradiol	N	N	N	N	N	N	N	N	N	N	N	N	N	N	N	N	N	N	N	N	N
304_2_1	3017058023	3017483018	ethinyl estradiol	N	N	N	N	N	N	N	N	N	N	N	N	N	N	N	N	N	N	N	N	N
304_2_2	3017058024	3017483019	ethinyl estradiol	N	N	N	N	N	N	N	N	N	N	N	N	N	N	N	N	N	N	N	N	N
304_2_5	3017058025	3017483020	ethinyl estradiol	N	N	N	N	N	N	N	N	N	N	N	N	N	N	N	N	N	N	N	N	N
304_3_1	3017065022	3017445023	ethinyl estradiol	N	N	N	N	N	N	N	N	N	N	N	N	N	N	N	N	N	N	N	N	N
304_3_3	3017065023	3017445024	ethinyl estradiol	N	N	N	N	N	N	N	N	N	N	N	N	N	N	N	N	N	N	N	N	N
304_3_4	3017065024	3017445025	ethinyl estradiol	N	N	N	N	N	N	N	N	N	N	N	N	N	N	N	N	N	N	N	N	N
304_4_1	3017064013	3017446005	ethinyl estradiol	N	N	N	N	N	N	N	N	N	N	N	N	N	N	N	N	N	N	N	N	N
304_4_2	3017064014	3017446006	ethinyl estradiol	N	N	N	N	N	N	N	N	N	N	N	N	N	N	N	N	N	N	N	N	N
304_4_3	3017064015	3017446007	ethinyl estradiol	N	N	N	N	N	N	N	N	N	N	N	N	N	N	N	N	N	N	N	N	N
304_5_1	3017058010	3017483009	ethinyl estradiol	N	N	N	N	N	N	N	N	N	N	N	N	N	N	N	N	N	N	N	N	N
304_5_3	3017058011	3017483010	ethinyl estradiol	N	N	N	N	N	N	N	N	N	N	N	N	N	N	N	N	N	N	N	N	N
304_5_5	3017058012	3017483011	ethinyl estradiol	N	N	N	N	N	N	N	N	N	N	N	N	N	N	N	N	N	N	N	N	N
304_6_1	3017058026	3017483021	ethinyl estradiol	N	N	N	N	N	N	N	N	N	N	N	N	N	N	N	N	N	N	N	N	N
304_6_2	3017058027	3017483022	ethinyl estradiol	N	N	N	N	N	N	N	N	N	N	N	N	N	N	N	N	N	N	N	N	N
304_6_5	3017058028	3017483023	ethinyl estradiol	N	N	N	N	N	N	N	N	N	N	N	N	N	N	N	N	N	N	N	N	N
304_7_1	3017065025	3017445026	ethinyl estradiol	N	N	N	N	N	N	N	N	N	N	N	N	N	N	N	N	N	N	N	N	N
304_7_3	3017065026	3017445027	ethinyl estradiol	N	N	N	N	N	N	N	N	N	N	N	N	N	N	N	N	N	N	N	N	N
304_7_5	3017065027	3017445028	ethinyl estradiol	N	N	N	N	N	N	N	N	N	N	N	N	N	N	N	N	N	N	N	N	N
304_8_1	3017064016	3017446008	ethinyl estradiol	N	N	N	N	N	N	N	N	N	N	N	N	N	N	N	N	N	N	N	N	N
304_8_3	3017064017	3017446009	ethinyl estradiol	N	N	N	N	N	N	N	N	N	N	N	N	N	N	N	N	N	N	N	N	N
304_8_5	3017064018	3017446010	ethinyl estradiol	N	N	N	N	N	N	N	N	N	N	N	N	N	N	N	N	N	N	N	N	N
304_9_2	3017058013	3017483012	ethinyl estradiol	N	N	N	N	N	N	N	N	N	N	N	N	N	N	N	N	N	N	N	N	N
304_9_4	3017058014	3017483013	ethinyl estradiol	N	N	N	N	N	N	N	N	N	N	N	N	N	N	N	N	N	N	N	N	N
304_9_5	3017058015	3017483014	ethinyl estradiol	N	N	N	N	N	N	N	N	N	N	N	N	N	N	N	N	N	N	N	N	N
305_1_1	3017096014	3017446017	ethinyl estradiol	N	N	N	N	N	N	N	N	N	N	N	N	N	N	N	N	N	N	N	N	N
305_1_4	3017096015	3017446018	ethinyl estradiol	N	N	N	N	N	N	N	N	N	N	N	N	N	N	N	N	N	N	N	N	N
305_1_5	3017096016	3017446019	ethinyl estradiol	N	N	N	N	N	N	N	N	N	N	N	N	N	N	N	N	N	N	N	N	N
305_10_2	3017099022	3017447005	ethinyl estradiol	N	N	N	N	N	N	N	N	N	N	N	N	N	N	N	N	N	N	N	N	N
305_10_3	3017099023	3017447006	ethinyl estradiol	Y	N	N	N	N	N	N	N	N	N	N	N	N	N	N	N	N	N	N	N	N
305_11_2	3017083024	3017475007	ethinyl estradiol	N	N	N	N	N	N	N	N	N	N	N	N	N	N	N	N	N	N	N	N	N
305_11_5	3017083026	3017475008	ethinyl estradiol	Y	N	N	N	N	N	N	N	N	N	N	N	N	N	N	N	N	N	N	N	N
305_12_2	3017086005	3017475018	ethinyl estradiol	Y	N	N	N	N	N	N	N	N	N	N	N	N	N	N	N	N	Y	N	N	N
305_12_4	3017086007	3017475019	ethinyl estradiol	N	N	N	N	N	N	N	N	Y	N	N	N	N	N	N	N	N	N	N	N	N
305_13_2	3017096023	3017446026	ethinyl estradiol	N	N	N	N	N	N	N	N	N	N	N	N	N	N	N	N	N	Y	N	N	N
305_13_3	3017096024	3017446027	ethinyl estradiol	N	N	N	N	N	N	N	N	N	N	N	N	N	N	N	N	N	N	N	N	N
305_13_4	3017096025	3017446028	ethinyl estradiol	N	N	N	N	N	N	N	N	N	N	N	N	N	N	N	N	N	Y	N	N	N
305_14_2	3017099024	3017447008	ethinyl estradiol	Y	N	N	N	N	N	N	N	N	N	N	N	N	N	N	N	N	Y	N	N	N
305_14_3	3017099025	3017447009	ethinyl estradiol	N	N	N	N	N	N	N	N	N	N	N	N	N	N	N	N	N	Y	N	N	N
305_14_4	3017099026	3017447010	ethinyl estradiol	Y	N	N	N	N	N	N	N	N	N	N	N	N	N	N	N	N	Y	N	N	N
305_15_2	3017083027	3017475009	ethinyl estradiol	Y	N	Y	N	N	N	N	N	Y	N	N	N	N	N	N	N	N	N	N	Y	N
305_15_3	3017083028	3017475010	ethinyl estradiol	Y	N	N	N	N	N	N	N	Y	Y	N	N	N	N	N	N	N	Y	N	Y	N
305_16_2	3017086008	3017475022	ethinyl estradiol	Y	N	Y	N	N	N	N	N	Y	Y	N	N	N	N	N	N	N	N	N	Y	N
305_2_1	3017099015	3017446029	ethinyl estradiol	N	N	N	N	N	N	N	N	N	N	N	N	N	N	N	N	N	N	N	N	N
305_2_4	3017099016	3017446030	ethinyl estradiol	N	N	N	N	N	N	N	N	N	N	N	N	N	N	N	N	N	N	N	N	N
305_2_5	3017099017	3017447001	ethinyl estradiol	N	N	N	N	N	N	N	N	N	N	N	N	N	N	N	N	N	N	N	N	N
305_3_2	3017083018	3017474030	ethinyl estradiol	N	N	N	N	N	N	N	N	N	N	N	N	N	N	N	N	N	N	N	N	N
305_3_4	3017083019	3017475001	ethinyl estradiol	N	N	N	N	N	N	N	N	N	N	N	N	N	N	N	N	N	N	N	N	N
305_3_5	3017083020	3017475002	ethinyl estradiol	N	N	N	N	N	N	N	N	N	N	N	N	N	N	N	N	N	N	N	N	N
305_4_1	3017085005	3017475012	ethinyl estradiol	N	N	N	N	N	N	N	N	N	N	N	N	N	N	N	N	N	N	N	N	N
305_4_2	3017085006	3017475013	ethinyl estradiol	N	N	N	N	N	N	N	N	N	N	N	N	N	N	N	N	N	N	N	N	N
305_4_3	3017086001	3017475014	ethinyl estradiol	N	N	N	N	N	N	N	N	N	N	N	N	N	N	N	N	N	N	N	N	N
305_5_1	3017096017	3017446020	ethinyl estradiol	N	N	N	N	N	N	N	N	N	N	N	N	N	N	N	N	N	N	N	N	N
305_5_2	3017096018	3017446021	ethinyl estradiol	N	N	N	N	N	N	N	N	N	N	N	N	N	N	N	N	N	N	N	N	N
305_5_4	3017096019	3017446022	ethinyl estradiol	N	N	N	N	N	N	N	N	N	N	N	N	N	N	N	N	N	N	N	N	N
305_6_1	3017099018	3017447002	ethinyl estradiol	N	N	N	N	N	N	N	N	N	N	N	N	N	N	N	N	N	N	N	N	N
305_6_4	3017099020	3017447004	ethinyl estradiol	N	N	N	N	N	N	N	N	N	N	N	N	N	N	N	N	N	N	N	N	N
305_7_2	3017083021	3017475003	ethinyl estradiol	N	N	N	N	N	N	N	N	N	N	N	N	N	N	N	N	N	N	N	N	N
305_7_3	3017083022	3017475004	ethinyl estradiol	N	N	N	N	N	N	N	N	N	N	N	N	N	N	N	N	N	N	N	N	N
305_7_4	3017083023	3017475005	ethinyl estradiol	N	N	N	N	N	N	N	N	N	N	N	N	N	N	N	N	N	N	N	N	N
305_8_1	3017086002	3017475015	ethinyl estradiol	N	N	N	N	N	N	N	N	N	N	N	N	N	N	N	N	N	N	N	N	N
305_8_4	3017086003	3017475016	ethinyl estradiol	N	N	N	N	N	N	N	N	N	N	N	N	N	N	N	N	N	N	N	N	N
305_8_5	3017086004	3017475017	ethinyl estradiol	N	N	N	N	N	N	N	N	N	N	N	N	N	N	N	N	N	N	N	N	N
305_9_1	3017096020	3017446023	ethinyl estradiol	N	N	N	N	N	N	N	N	N	N	N	N	N	N	N	N	N	N	N	N	N
305_9_2	3017096021	3017446024	ethinyl estradiol	N	N	N	N	N	N	N	N	N	N	N	N	N	N	N	N	N	N	N	N	N
305_9_3	3017096022	3017446025	ethinyl estradiol	N	N	N	N	N	N	N	N	N	N	N	N	N	N	N	N	N	N	N	N	N
310_1_1	3017100002	3017485018	lomustine	N	N	N	N	N	N	N	N	N	N	N	N	N	N	N	N	N	N	N	N	N
310_1_2	3017100003	3017485019	lomustine	N	N	N	N	N	N	N	N	N	N	N	N	N	N	N	N	N	N	N	N	N
310_1_3	3017100004	3017485020	lomustine	N	N	N	N	N	N	N	N	N	N	N	N	N	N	N	N	N	N	N	N	N
310_10_2	3017100020	3017486006	lomustine	N	N	N	N	N	N	N	N	N	N	N	N	N	N	N	N	N	N	N	N	N
310_10_3	3017122006	3017486007	lomustine	N	N	N	N	N	N	N	N	N	N	N	N	N	N	N	N	N	N	N	N	N
310_10_5	3017122007	3017486008	lomustine	N	N	N	N	N	N	N	N	N	N	N	N	N	N	N	N	N	N	N	N	N
310_11_2	3017096002	3017449005	lomustine	N	N	N	N	N	N	N	N	N	N	N	N	N	N	N	N	N	N	N	N	N
310_11_3	3017096003	3017449006	lomustine	N	N	N	N	N	N	N	N	N	N	N	N	N	N	N	N	N	N	N	N	N
310_11_4	3017096004	3017449007	lomustine	N	N	N	N	N	N	N	N	N	N	N	N	N	N	N	N	N	N	N	N	N
310_12_1	3017096009	3017449017	lomustine	N	N	N	N	N	N	N	N	N	N	N	N	N	N	N	N	N	N	N	N	N
310_12_3	3017075009	3017449018	lomustine	N	N	N	N	N	N	N	N	N	N	N	N	N	N	N	N	N	N	N	N	N
310_12_5	3017096010	3017449019	lomustine	N	N	N	N	N	N	N	N	N	N	N	N	N	N	N	N	N	N	N	N	N
310_13_2	3017100011	3017485027	lomustine	N	N	N	N	N	N	N	N	N	N	N	N	N	N	N	N	N	N	N	N	N
310_13_3	3017100012	3017485028	lomustine	N	N	N	N	N	N	N	N	N	N	N	N	N	N	N	N	N	N	N	N	N
310_13_4	3017100013	3017485029	lomustine	N	N	N	N	N	N	N	N	N	N	N	N	N	N	N	N	N	N	N	N	N
310_14_1	3017100023	3017486009	lomustine	N	N	N	N	N	N	N	N	N	N	N	N	N	N	N	N	N	N	N	N	N
310_14_2	3017122008	3017486010	lomustine	N	N	N	N	N	N	N	N	N	N	N	N	N	N	N	N	N	N	N	N	N
310_14_3	3017100025	3017486011	lomustine	N	N	N	N	N	N	N	N	N	N	N	N	N	N	N	N	N	N	N	N	N
310_15_2	3017074029	3017449008	lomustine	N	N	N	N	N	N	N	N	N	N	N	N	N	N	N	N	N	N	N	N	N
310_15_4	3017074030	3017449009	lomustine	N	N	N	N	N	N	N	N	N	N	N	N	N	N	N	N	N	N	N	N	N
310_15_5	3017075001	3017449010	lomustine	N	N	N	N	N	N	N	N	N	N	N	N	N	N	N	N	N	N	N	N	N
310_16_2	3017096011	3017449020	lomustine	N	N	N	N	N	N	N	N	N	N	N	N	N	N	N	N	N	N	N	N	N
310_16_3	3017075012	3017449021	lomustine	N	N	N	N	N	N	N	N	N	N	N	N	N	N	N	N	N	N	N	N	N
310_16_5	3017096012	3017449022	lomustine	N	N	N	N	N	N	N	N	N	N	N	N	N	N	N	N	N	N	N	N	N
310_2_1	3017100014	3017485030	lomustine	N	N	N	N	N	N	N	N	N	N	N	N	N	N	N	N	N	N	N	N	N
310_2_4	3017100015	3017486001	lomustine	N	N	N	N	N	N	N	N	N	N	N	N	N	N	N	N	N	N	N	N	N
310_2_5	3017100016	3017486002	lomustine	N	N	N	N	N	N	N	N	N	N	N	N	N	N	N	N	N	N	N	N	N
310_3_2	3017122009	3017448029	lomustine	N	N	N	N	N	N	N	N	N	N	N	N	N	N	N	N	N	N	N	N	N
310_3_4	3017095029	3017448030	lomustine	N	N	N	N	N	N	N	N	N	N	N	N	N	N	N	N	N	N	N	N	N
310_3_5	3017122010	3017449001	lomustine	N	N	N	N	N	N	N	N	N	N	N	N	N	N	N	N	N	N	N	N	N
310_4_1	3017075002	3017449011	lomustine	N	N	N	N	N	N	N	N	N	N	N	N	N	N	N	N	N	N	N	N	N
310_4_4	3017096005	3017449012	lomustine	N	N	N	N	N	N	N	N	N	N	N	N	N	N	N	N	N	N	N	N	N
310_4_5	3017096006	3017449013	lomustine	N	N	N	N	N	N	N	N	N	N	N	N	N	N	N	N	N	N	N	N	N
310_5_1	3017100005	3017485021	lomustine	N	N	N	N	N	N	N	N	N	N	N	N	N	N	N	N	N	N	N	N	N
310_5_4	3017100006	3017485022	lomustine	N	N	N	N	N	N	N	N	N	N	N	N	N	N	N	N	N	N	N	N	N
310_5_5	3017100007	3017485023	lomustine	N	N	N	N	N	N	N	N	N	N	N	N	N	N	N	N	N	N	N	N	N
310_6_2	3017100017	3017486003	lomustine	N	N	N	N	N	N	N	N	N	N	N	N	N	N	N	N	N	N	N	N	N
310_6_4	3017100018	3017486004	lomustine	N	N	N	N	N	N	N	N	N	N	N	N	N	N	N	N	N	N	N	N	N
310_6_5	3017100019	3017486005	lomustine	N	N	N	N	N	N	N	N	N	N	N	N	N	N	N	N	N	N	N	N	N
310_7_1	3017122011	3017449002	lomustine	N	N	N	N	N	N	N	N	N	N	N	N	N	N	N	N	N	N	N	N	N
310_7_2	3017095030	3017449003	lomustine	N	N	N	N	N	N	N	N	N	N	N	N	N	N	N	N	N	N	N	N	N
310_7_3	3017096001	3017449004	lomustine	N	N	N	N	N	N	N	N	N	N	N	N	N	N	N	N	N	N	N	N	N
310_8_1	3017075005	3017449014	lomustine	N	N	N	N	N	N	N	N	N	N	N	N	N	N	N	N	N	N	N	N	N
310_8_4	3017096007	3017449015	lomustine	N	N	N	N	N	N	N	N	N	N	N	N	N	N	N	N	N	N	N	N	N
310_8_5	3017096008	3017449016	lomustine	N	N	N	N	N	N	N	N	N	N	N	N	N	N	N	N	N	N	N	N	N
310_9_1	3017100008	3017485024	lomustine	N	N	N	N	N	N	N	N	N	N	N	N	N	N	N	N	N	N	N	N	N
310_9_2	3017100009	3017485025	lomustine	N	N	N	N	N	N	N	N	N	N	N	N	N	N	N	N	N	N	N	N	N
310_9_5	3017100010	3017485026	lomustine	N	N	N	N	N	N	N	N	N	N	N	N	N	N	N	N	N	N	N	N	N
311_1_1	3017104002	3017448005	lomustine	N	N	N	N	N	N	N	N	N	N	N	N	N	N	N	N	N	N	N	N	N
311_1_4	3017104003	3017448006	lomustine	N	N	N	N	N	N	N	N	N	N	N	N	N	N	N	N	N	N	N	N	N
311_1_5	3017104004	3017448007	lomustine	N	N	N	N	N	N	N	N	N	N	N	N	N	N	N	N	N	N	N	N	N
311_10_1	3017104020	3017448023	lomustine	N	Y	N	N	N	N	N	N	N	Y	N	N	N	N	N	N	N	N	N	N	N
311_10_2	3017104021	3017448024	lomustine	N	Y	N	N	N	N	N	N	N	Y	N	N	N	N	N	N	N	N	N	N	N
311_10_3	3017104022	3017448025	lomustine	N	Y	N	N	N	N	N	N	N	N	N	N	N	N	N	N	N	N	N	N	N
311_11_1	3017105002	3017455013	lomustine	N	N	N	N	N	N	N	N	N	N	N	N	N	N	N	N	N	N	N	N	N
311_11_3	3017105003	3017455014	lomustine	N	N	N	N	N	N	Y	N	N	N	N	N	N	N	N	N	N	N	N	N	N
311_11_4	3017105004	3017455015	lomustine	N	N	N	N	N	N	N	N	N	N	N	N	N	N	N	N	N	N	N	N	N
311_12_1	3017105014	3017455025	lomustine	N	N	N	N	N	N	N	N	N	N	N	N	N	N	N	N	N	N	N	N	N
311_12_2	3017105015	3017455026	lomustine	N	N	N	N	N	N	N	N	N	N	N	N	N	N	N	N	N	N	N	N	N
311_12_3	3017105016	3017455027	lomustine	N	N	N	N	N	N	N	N	N	N	N	N	N	N	N	N	N	N	N	N	N
311_13_1	3017104011	3017448014	lomustine	N	N	N	N	N	N	N	N	N	N	N	N	N	N	N	N	N	N	N	N	N
311_13_4	3017104012	3017448015	lomustine	N	N	N	N	N	N	N	N	N	N	N	N	N	N	N	N	N	N	N	N	N
311_13_5	3017104013	3017448016	lomustine	N	N	N	N	N	N	N	N	N	N	N	N	N	N	N	N	N	N	N	N	N
311_14_1	3017104023	3017448026	lomustine	N	Y	N	N	N	N	N	N	N	Y	N	N	N	N	N	N	N	N	N	N	N
311_14_3	3017104024	3017448027	lomustine	N	Y	N	N	N	N	N	N	N	Y	N	N	N	N	N	N	N	N	N	N	N
311_14_5	3017104025	3017448028	lomustine	N	Y	N	N	N	N	N	N	N	N	N	N	N	N	N	N	N	N	N	N	N
311_15_1	3017105005	3017455016	lomustine	N	Y	N	Y	N	N	N	Y	N	Y	N	N	N	N	N	N	N	N	N	N	N
311_15_2	3017105006	3017455017	lomustine	N	N	N	Y	N	N	Y	N	N	Y	N	N	N	N	N	N	N	N	N	N	N
311_15_3	3017105007	3017455018	lomustine	N	N	N	Y	N	N	N	Y	N	Y	N	N	Y	Y	N	N	Y	N	N	N	Y
311_16_1	3017105017	3017455028	lomustine	N	Y	Y	Y	N	N	Y	N	N	Y	Y	N	N	N	N	N	N	N	N	N	Y
311_16_2	3017105018	3017455029	lomustine	N	Y	Y	Y	Y	N	Y	Y	N	Y	Y	N	N	Y	N	N	N	Y	N	N	Y
311_16_3	3017105019	3017455030	lomustine	N	N	Y	Y	N	N	N	N	N	Y	N	N	N	N	N	N	N	Y	N	N	Y
311_2_1	3017104014	3017448017	lomustine	N	N	N	N	N	N	N	N	N	N	N	N	N	N	N	N	N	N	N	N	N
311_2_2	3017104015	3017448018	lomustine	N	N	N	N	N	N	N	N	N	N	N	N	N	N	N	N	N	N	N	N	N
311_2_5	3017104016	3017448019	lomustine	N	N	N	N	N	N	N	N	N	N	N	N	N	N	N	N	N	N	N	N	N
311_3_1	3017104026	3017455007	lomustine	N	N	N	N	N	N	N	N	N	N	N	N	N	N	N	N	N	N	N	N	N
311_3_3	3017104027	3017455008	lomustine	N	N	N	N	N	N	N	N	N	N	N	N	N	N	N	N	N	N	N	N	N
311_3_4	3017104028	3017455009	lomustine	N	N	N	N	N	N	N	N	N	N	N	N	N	N	N	N	N	N	N	N	N
311_4_2	3017105008	3017455019	lomustine	N	N	N	N	N	N	N	N	N	N	N	N	N	N	N	N	N	N	N	N	N
311_4_3	3017216017	3017455020	lomustine	N	N	N	N	N	N	N	N	N	N	N	N	N	N	N	N	N	N	N	N	N
311_4_5	3017105010	3017455021	lomustine	N	N	N	N	N	N	N	N	N	N	N	N	N	N	N	N	N	N	N	N	N
311_5_1	3017104005	3017448008	lomustine	N	N	N	N	N	N	N	N	N	N	N	N	N	N	N	N	N	N	N	N	N
311_5_2	3017104006	3017448009	lomustine	N	N	N	N	N	N	N	N	N	N	N	N	N	N	N	N	N	N	N	N	N
311_5_3	3017104007	3017448010	lomustine	N	N	N	N	N	N	N	N	N	N	N	N	N	N	N	N	N	N	N	N	N
311_6_3	3017104017	3017448020	lomustine	N	N	N	N	N	N	N	N	N	N	N	N	N	N	N	N	N	N	N	N	N
311_6_4	3017104018	3017448021	lomustine	N	N	N	N	N	N	N	N	N	N	N	N	N	N	N	N	N	N	N	N	N
311_6_5	3017104019	3017448022	lomustine	N	N	N	N	N	N	N	N	N	N	N	N	N	N	N	N	N	N	N	N	N
311_7_1	3017104029	3017455010	lomustine	N	N	N	N	N	N	N	N	N	N	N	N	N	N	N	N	N	N	N	N	N
311_7_2	3017104030	3017455011	lomustine	N	N	N	N	N	N	N	N	N	N	N	N	N	N	N	N	N	N	N	N	N
311_7_4	3017105001	3017455012	lomustine	N	N	N	N	N	N	N	N	N	N	N	N	N	N	N	N	N	N	N	N	N
311_8_2	3017105011	3017512002	lomustine	N	N	N	N	N	N	N	N	N	N	N	N	N	N	N	N	N	N	N	N	N
311_8_3	3017105012	3017455023	lomustine	N	N	N	N	N	N	N	N	N	N	N	N	N	N	N	N	N	N	N	N	N
311_8_4	3017216018	3017455024	lomustine	N	N	N	N	N	N	N	N	N	N	N	N	N	N	N	N	N	N	N	N	N
311_9_1	3017104008	3017448011	lomustine	N	N	N	N	N	N	N	N	N	N	N	N	N	N	N	N	N	N	N	N	N
311_9_3	3017104009	3017448012	lomustine	N	N	N	N	N	N	N	N	N	N	N	N	N	N	N	N	N	N	N	N	N
311_9_5	3017104010	3017448013	lomustine	N	N	N	N	N	N	N	N	N	N	N	N	N	N	N	N	N	N	N	N	N
312_1_2	3017090016	3017845024	ciprofloxacin	N	N	N	N	N	N	N	N	N	N	N	N	N	N	N	N	N	N	N	N	N
312_1_4	3017090017	3017845025	ciprofloxacin	N	N	N	N	N	N	N	N	N	N	N	N	N	N	N	N	N	N	N	N	N
312_1_5	3017090018	3017845026	ciprofloxacin	N	N	N	N	N	N	N	N	N	N	N	N	N	N	N	N	N	N	N	N	N
312_10_2	3017091028	3017852030	ciprofloxacin	N	N	N	N	N	N	N	N	N	N	N	N	N	N	N	N	N	N	N	N	N
312_10_4	3017091029	3017846012	ciprofloxacin	N	N	N	N	N	N	N	N	N	N	N	N	N	N	N	N	N	N	N	N	N
312_10_5	3017091030	3017846013	ciprofloxacin	N	N	N	N	N	N	N	N	N	N	N	N	N	N	N	N	N	N	N	N	N
312_11_1	3017091007	3017837028	ciprofloxacin	N	N	N	N	N	N	N	N	N	N	N	N	N	N	N	N	N	N	N	N	N
312_11_2	3017091008	3017837029	ciprofloxacin	N	N	N	N	N	N	N	N	N	N	N	N	N	N	N	N	N	N	N	N	N
312_11_3	3017091009	3017837030	ciprofloxacin	N	N	N	N	N	N	N	N	N	N	N	N	N	N	N	N	N	N	N	N	N
312_12_1	3017091018	3017838010	ciprofloxacin	N	N	N	N	N	N	N	N	N	N	N	N	N	N	N	N	N	N	N	N	N
312_12_2	3017091019	3017838011	ciprofloxacin	N	N	N	N	N	N	N	N	N	N	N	N	N	N	N	N	N	N	N	N	N
312_12_4	3017091020	3017838012	ciprofloxacin	N	N	N	N	N	N	N	N	N	N	N	N	N	N	N	N	N	N	N	N	N
312_13_1	3017090025	3017846003	ciprofloxacin	N	N	N	N	N	N	N	N	N	N	N	N	N	N	N	N	N	N	N	N	N
312_13_2	3017090026	3017846004	ciprofloxacin	N	N	N	N	N	N	N	N	N	N	N	N	N	N	N	N	N	N	N	N	N
312_13_4	3017090027	3017846005	ciprofloxacin	N	N	N	N	N	N	N	N	N	N	N	N	N	N	N	N	N	N	N	N	N
312_14_1	3017092001	3017846014	ciprofloxacin	N	N	N	N	N	N	N	N	N	N	N	N	N	N	N	N	N	N	N	N	N
312_14_3	3017092002	3017846015	ciprofloxacin	N	N	N	N	N	N	N	N	N	N	N	N	N	N	N	N	N	N	N	N	N
312_14_5	3017092003	3017846016	ciprofloxacin	N	N	N	N	N	N	N	N	N	N	N	N	N	N	N	N	N	N	N	N	N
312_15_1	3017091010	3017838001	ciprofloxacin	N	N	N	N	N	N	N	N	N	N	N	N	N	N	N	N	N	N	N	N	N
312_15_2	3017091011	3017838002	ciprofloxacin	N	N	N	N	N	N	N	N	N	N	N	N	N	N	N	N	N	N	N	N	N
312_15_4	3017091012	3017838003	ciprofloxacin	N	N	N	N	N	N	N	N	N	N	N	N	N	N	N	N	N	N	N	N	N
312_16_2	3017091021	3017838013	ciprofloxacin	N	N	N	N	N	N	N	N	N	N	N	N	N	N	N	N	N	N	N	N	N
312_16_4	3017091023	3017838014	ciprofloxacin	N	N	N	N	N	N	N	N	N	N	N	N	N	N	N	N	N	N	N	N	N
312_16_5	3017091024	3017838015	ciprofloxacin	N	N	N	N	N	N	N	N	N	N	N	N	N	N	N	N	N	N	N	N	N
312_2_3	3017090028	3017846006	ciprofloxacin	N	N	N	N	N	N	N	N	N	N	N	N	N	N	N	N	N	N	N	N	N
312_2_4	3017090029	3017846007	ciprofloxacin	N	N	N	N	N	N	N	N	N	N	N	N	N	N	N	N	N	N	N	N	N
312_2_5	3017090030	3017846008	ciprofloxacin	N	N	N	N	N	N	N	N	N	N	N	N	N	N	N	N	N	N	N	N	N
312_3_1	3017091001	3017837022	ciprofloxacin	N	N	N	N	N	N	N	N	N	N	N	N	N	N	N	N	N	N	N	N	N
312_3_2	3017091002	3017837023	ciprofloxacin	N	N	N	N	N	N	N	N	N	N	N	N	N	N	N	N	N	N	N	N	N
312_3_4	3017091003	3017837024	ciprofloxacin	N	N	N	N	N	N	N	N	N	N	N	N	N	N	N	N	N	N	N	N	N
312_4_1	3017091013	3017838004	ciprofloxacin	N	N	N	N	N	N	N	N	N	N	N	N	N	N	N	N	N	N	N	N	N
312_4_2	3017091022	3017838005	ciprofloxacin	N	N	N	N	N	N	N	N	N	N	N	N	N	N	N	N	N	N	N	N	N
312_4_5	3017091014	3017838006	ciprofloxacin	N	N	N	N	N	N	N	N	N	N	N	N	N	N	N	N	N	N	N	N	N
312_5_1	3017090019	3017845027	ciprofloxacin	N	N	N	N	N	N	N	N	N	N	N	N	N	N	N	N	N	N	N	N	N
312_5_4	3017090020	3017845028	ciprofloxacin	N	N	N	N	N	N	N	N	N	N	N	N	N	N	N	N	N	N	N	N	N
312_5_5	3017090021	3017845029	ciprofloxacin	N	N	N	N	N	N	N	N	N	N	N	N	N	N	N	N	N	N	N	N	N
312_6_1	3017091025	3017846009	ciprofloxacin	N	N	N	N	N	N	N	N	N	N	N	N	N	N	N	N	N	N	N	N	N
312_6_4	3017091026	3017846010	ciprofloxacin	N	N	N	N	N	N	N	N	N	N	N	N	N	N	N	N	N	N	N	N	N
312_6_5	3017091027	3017846011	ciprofloxacin	N	N	N	N	N	N	N	N	N	N	N	N	N	N	N	N	N	N	N	N	N
312_7_1	3017091004	3017837025	ciprofloxacin	N	N	N	N	N	N	N	N	N	N	N	N	N	N	N	N	N	N	N	N	N
312_7_2	3017091005	3017837026	ciprofloxacin	N	N	N	N	N	N	N	N	N	N	N	N	N	N	N	N	N	N	N	N	N
312_7_5	3017091006	3017837027	ciprofloxacin	N	N	N	N	N	N	N	N	N	N	N	N	N	N	N	N	N	N	N	N	N
312_8_3	3017091015	3017838007	ciprofloxacin	N	N	N	N	N	N	N	N	N	N	N	N	N	N	N	N	N	N	N	N	N
312_8_4	3017091016	3017838008	ciprofloxacin	N	N	N	N	N	N	N	N	N	N	N	N	N	N	N	N	N	N	N	N	N
312_8_5	3017091017	3017838009	ciprofloxacin	N	N	N	N	N	N	N	N	N	N	N	N	N	N	N	N	N	N	N	N	N
312_9_1	3017090022	3017845030	ciprofloxacin	N	N	N	N	N	N	N	N	N	N	N	N	N	N	N	N	N	N	N	N	N
312_9_2	3017090023	3017846001	ciprofloxacin	N	N	N	N	N	N	N	N	N	N	N	N	N	N	N	N	N	N	N	N	N
312_9_5	3017090024	3017846002	ciprofloxacin	N	N	N	N	N	N	N	N	N	N	N	N	N	N	N	N	N	N	N	N	N
313_1_2	3017109012	3017849023	ciprofloxacin	N	N	N	N	N	N	N	N	N	N	N	N	N	N	N	N	N	N	N	N	N
313_1_3	3017109013	3017849024	ciprofloxacin	N	N	N	N	N	N	N	N	N	N	N	N	N	N	N	N	N	N	N	N	N
313_1_4	3017109014	3017849025	ciprofloxacin	N	N	N	N	N	N	N	N	N	N	N	N	N	N	N	N	N	N	N	N	N
313_10_3	3017109030	3017850011	ciprofloxacin	N	N	N	N	N	N	N	N	N	N	N	N	N	N	N	N	N	N	N	N	N
313_10_4	3017110001	3017850012	ciprofloxacin	N	N	N	N	N	N	N	N	N	N	N	N	N	N	N	N	N	N	N	N	N
313_10_5	3017110002	3017850013	ciprofloxacin	N	N	N	N	N	N	N	N	N	N	N	N	N	N	N	N	N	N	N	N	N
313_11_2	3017111030	3017849005	ciprofloxacin	N	N	N	N	N	N	N	N	N	N	N	N	N	N	N	N	N	N	N	N	N
313_11_4	3017112001	3017849006	ciprofloxacin	N	N	N	N	N	N	N	N	N	N	N	N	N	N	N	N	N	N	N	N	N
313_11_5	3017112002	3017849007	ciprofloxacin	N	N	N	N	N	N	N	N	N	N	N	N	N	N	N	N	N	N	N	N	N
313_12_2	3017112012	3017849017	ciprofloxacin	N	N	N	N	N	N	N	N	N	N	N	N	N	N	N	N	N	N	N	N	N
313_12_3	3017112013	3017849018	ciprofloxacin	N	N	N	N	N	N	N	N	N	N	N	N	N	N	N	N	N	N	N	N	N
313_12_4	3017112014	3017849019	ciprofloxacin	N	N	N	N	N	N	N	N	N	N	N	N	N	N	N	N	N	N	N	N	N
313_13_3	3017109021	3017850002	ciprofloxacin	N	N	N	N	N	N	N	N	N	N	N	N	N	N	N	N	N	N	N	N	N
313_13_4	3017109022	3017850003	ciprofloxacin	N	N	N	N	N	N	N	N	N	N	N	N	N	N	N	N	N	N	N	N	N
313_13_5	3017109023	3017850004	ciprofloxacin	N	N	N	N	N	N	N	N	N	N	N	N	N	N	N	N	N	N	N	N	N
313_14_1	3017110003	3017850014	ciprofloxacin	N	N	N	N	N	N	N	N	N	N	N	N	N	N	N	N	N	N	N	N	N
313_14_3	3017110004	3017850015	ciprofloxacin	N	N	N	N	N	N	N	N	N	N	N	N	N	N	N	N	N	N	N	N	N
313_14_5	3017110005	3017850016	ciprofloxacin	N	N	N	N	N	N	N	N	N	N	N	N	N	N	N	N	N	N	N	N	N
313_15_3	3017112003	3017849008	ciprofloxacin	N	N	N	N	N	N	N	N	N	N	N	N	N	N	N	N	N	N	N	N	N
313_15_4	3017112004	3017849009	ciprofloxacin	N	N	N	N	N	N	N	N	N	N	N	N	N	N	N	N	N	N	N	N	N
313_15_5	3017112005	3017849010	ciprofloxacin	N	N	N	N	N	N	N	N	N	N	N	N	N	N	N	N	N	N	N	N	N
313_16_1	3017112015	3017849020	ciprofloxacin	N	N	N	N	N	N	N	N	N	N	N	N	N	N	N	N	N	N	N	N	N
313_16_3	3017112016	3017849021	ciprofloxacin	N	N	N	N	N	N	N	N	N	N	N	N	N	N	N	N	N	N	N	N	N
313_16_5	3017112017	3017849022	ciprofloxacin	N	N	N	N	N	N	N	N	N	N	N	N	N	N	N	N	N	N	N	N	N
313_2_1	3017109024	3017850005	ciprofloxacin	N	N	N	N	N	N	N	N	N	N	N	N	N	N	N	N	N	N	N	N	N
313_2_4	3017109025	3017850006	ciprofloxacin	N	N	N	N	N	N	N	N	N	N	N	N	N	N	N	N	N	N	N	N	N
313_2_5	3017109026	3017850007	ciprofloxacin	N	N	N	N	N	N	N	N	N	N	N	N	N	N	N	N	N	N	N	N	N
313_3_1	3017110030	3017848029	ciprofloxacin	N	N	N	N	N	N	N	N	N	N	N	N	N	N	N	N	N	N	N	N	N
313_3_2	3017111025	3017848030	ciprofloxacin	N	N	N	N	N	N	N	N	N	N	N	N	N	N	N	N	N	N	N	N	N
313_3_3	3017111026	3017849001	ciprofloxacin	N	N	N	N	N	N	N	N	N	N	N	N	N	N	N	N	N	N	N	N	N
313_4_1	3017112006	3017849011	ciprofloxacin	N	N	N	N	N	N	N	N	N	N	N	N	N	N	N	N	N	N	N	N	N
313_4_2	3017112007	3017849012	ciprofloxacin	N	N	N	N	N	N	N	N	N	N	N	N	N	N	N	N	N	N	N	N	N
313_4_3	3017112008	3017849013	ciprofloxacin	N	N	N	N	N	N	N	N	N	N	N	N	N	N	N	N	N	N	N	N	N
313_5_1	3017109015	3017849026	ciprofloxacin	N	N	N	N	N	N	N	N	N	N	N	N	N	N	N	N	N	N	N	N	N
313_5_4	3017109016	3017849027	ciprofloxacin	N	N	N	N	N	N	N	N	N	N	N	N	N	N	N	N	N	N	N	N	N
313_5_5	3017109017	3017849028	ciprofloxacin	N	N	N	N	N	N	N	N	N	N	N	N	N	N	N	N	N	N	N	N	N
313_6_2	3017109027	3017850008	ciprofloxacin	N	N	N	N	N	N	N	N	N	N	N	N	N	N	N	N	N	N	N	N	N
313_6_3	3017109028	3017850009	ciprofloxacin	N	N	N	N	N	N	N	N	N	N	N	N	N	N	N	N	N	N	N	N	N
313_6_4	3017109029	3017850010	ciprofloxacin	N	N	N	N	N	N	N	N	N	N	N	N	N	N	N	N	N	N	N	N	N
313_7_1	3017111027	3017849002	ciprofloxacin	N	N	N	N	N	N	N	N	N	N	N	N	N	N	N	N	N	N	N	N	N
313_7_4	3017111028	3017849003	ciprofloxacin	N	N	N	N	N	N	N	N	N	N	N	N	N	N	N	N	N	N	N	N	N
313_7_5	3017111029	3017849004	ciprofloxacin	N	N	N	N	N	N	N	N	N	N	N	N	N	N	N	N	N	N	N	N	N
313_8_2	3017112009	3017849014	ciprofloxacin	N	N	N	N	N	N	N	N	N	N	N	N	N	N	N	N	N	N	N	N	N
313_8_4	3017112010	3017849015	ciprofloxacin	N	N	N	N	N	N	N	N	N	N	N	N	N	N	N	N	N	N	N	N	N
313_8_5	3017112011	3017849016	ciprofloxacin	N	N	N	N	N	N	N	N	N	N	N	N	N	N	N	N	N	N	N	N	N
313_9_3	3017109018	3017849029	ciprofloxacin	N	N	N	N	N	N	N	N	N	N	N	N	N	N	N	N	N	N	N	N	N
313_9_4	3017109019	3017849030	ciprofloxacin	N	N	N	N	N	N	N	N	N	N	N	N	N	N	N	N	N	N	N	N	N
313_9_5	3017109020	3017850001	ciprofloxacin	N	N	N	N	N	N	N	N	N	N	N	N	N	N	N	N	N	N	N	N	N
365_1_2	3017154001	3017505025	imipramine	N	N	N	N	N	N	N	N	N	N	N	N	N	N	N	N	N	N	N	N	N
365_1_4	3017154002	3017505026	imipramine	N	N	N	N	N	N	N	N	N	N	N	N	N	N	N	N	N	N	N	N	N
365_1_5	3017154003	3017505027	imipramine	N	N	N	N	N	N	N	N	N	N	N	N	N	N	N	N	N	N	N	N	N
365_10_1	3017154019	3017506013	imipramine	N	N	N	N	N	N	N	N	N	N	N	N	N	N	N	N	N	N	N	N	N
365_10_3	3017153026	3017506014	imipramine	N	N	N	N	N	N	N	N	N	N	N	N	N	N	N	N	N	N	N	N	N
365_10_5	3017153027	3017506015	imipramine	N	N	N	N	N	N	N	N	N	N	N	N	N	N	N	N	N	N	N	N	N
365_11_1	3017153008	3017459028	imipramine	N	N	N	N	N	N	N	N	N	N	N	N	N	N	N	N	N	N	N	N	N
365_11_2	3017153009	3017459029	imipramine	N	N	N	N	N	N	N	N	N	N	N	N	N	N	N	N	N	N	N	N	N
365_11_4	3017153010	3017459030	imipramine	N	N	N	N	N	N	N	N	N	N	N	N	N	N	N	N	N	N	N	N	N
365_12_1	3017153020	3017460010	imipramine	N	N	N	N	N	N	N	N	N	N	N	N	N	N	N	N	N	N	N	N	N
365_12_2	3017153021	3017460011	imipramine	N	N	N	N	N	N	N	N	N	N	N	N	N	N	N	N	N	N	N	N	N
365_12_4	3017153022	3017460012	imipramine	N	N	N	N	N	N	N	N	N	N	N	N	N	N	N	N	N	N	N	N	N
365_13_2	3017154010	3017506004	imipramine	N	N	N	N	N	N	N	N	N	N	N	N	N	N	N	N	N	N	N	N	N
365_13_3	3017154011	3017506005	imipramine	N	N	N	N	N	N	N	N	N	N	N	N	N	N	N	N	N	N	N	N	N
365_13_4	3017154012	3017506006	imipramine	N	N	N	N	N	N	N	N	N	N	N	N	N	N	N	N	N	N	N	N	N
365_14_1	3017153028	3017506016	imipramine	N	N	N	N	N	N	N	N	N	N	N	N	N	N	N	N	N	N	N	N	N
365_14_4	3017153029	3017506017	imipramine	N	N	N	N	N	N	N	N	N	N	N	N	N	N	N	N	N	N	N	N	N
365_14_5	3017153030	3017506018	imipramine	N	N	N	N	N	N	N	N	N	N	N	N	N	N	N	N	N	N	N	N	N
365_15_1	3017153011	3017460001	imipramine	N	N	N	N	N	N	N	N	N	N	N	N	N	N	N	N	N	N	N	N	N
365_15_2	3017153012	3017460002	imipramine	N	N	N	N	N	N	N	N	N	N	N	N	N	N	N	N	N	N	N	N	N
365_15_3	3017153013	3017460003	imipramine	N	N	N	N	N	N	N	N	N	N	N	N	N	N	N	N	N	N	N	N	N
365_16_1	3017153023	3017460013	imipramine	N	N	N	N	N	N	N	N	N	N	N	N	N	N	N	N	N	N	N	N	N
365_16_3	3017153024	3017460014	imipramine	N	N	Y	N	N	N	N	N	N	N	N	N	N	N	N	N	N	N	N	N	N
365_16_4	3017153025	3017460015	imipramine	N	N	N	N	N	N	N	N	N	N	N	N	N	N	N	N	N	N	N	N	N
365_2_2	3017154013	3017506007	imipramine	N	N	N	N	N	N	N	N	N	N	N	N	N	N	N	N	N	N	N	N	N
365_2_3	3017154014	3017506008	imipramine	N	N	N	N	N	N	N	N	N	N	N	N	N	N	N	N	N	N	N	N	N
365_2_4	3017154015	3017506009	imipramine	N	N	N	N	N	N	N	N	N	N	N	N	N	N	N	N	N	N	N	N	N
365_3_1	3017153002	3017459022	imipramine	N	N	N	N	N	N	N	N	N	N	N	N	N	N	N	N	N	N	N	N	N
365_3_2	3017153003	3017459023	imipramine	N	N	N	N	N	N	N	N	N	N	N	N	N	N	N	N	N	N	N	N	N
365_3_3	3017153004	3017459024	imipramine	N	N	N	N	N	N	N	N	N	N	N	N	N	N	N	N	N	N	N	N	N
365_4_1	3017153014	3017460004	imipramine	N	N	N	N	N	N	N	N	N	N	N	N	N	N	N	N	N	N	N	N	N
365_4_3	3017153015	3017460005	imipramine	N	N	N	N	N	N	N	N	N	N	N	N	N	N	N	N	N	N	N	N	N
365_4_4	3017153016	3017460006	imipramine	N	N	N	N	N	N	N	N	N	N	N	N	N	N	N	N	N	N	N	N	N
365_5_2	3017154004	3017505028	imipramine	N	N	N	N	N	N	N	N	N	N	N	N	N	N	N	N	N	N	N	N	N
365_5_3	3017154005	3017505029	imipramine	N	N	N	N	N	N	N	N	N	N	N	N	N	N	N	N	N	N	N	N	N
365_5_5	3017154006	3017505030	imipramine	N	N	N	N	N	N	N	N	N	N	N	N	N	N	N	N	N	N	N	N	N
365_6_1	3017154016	3017506010	imipramine	N	N	N	N	N	N	N	N	N	N	N	N	N	N	N	N	N	N	N	N	N
365_6_4	3017154017	3017506011	imipramine	N	N	N	N	N	N	N	N	N	N	N	N	N	N	N	N	N	N	N	N	N
365_6_5	3017154018	3017506012	imipramine	N	N	N	N	N	N	N	N	N	N	N	N	N	N	N	N	N	N	N	N	N
365_7_1	3017153005	3017459025	imipramine	N	N	N	N	N	N	N	N	N	N	N	N	N	N	N	N	N	N	N	N	N
365_7_4	3017153006	3017459026	imipramine	N	N	N	N	N	N	N	N	N	N	N	N	N	N	N	N	N	N	N	N	N
365_7_5	3017153007	3017459027	imipramine	N	N	N	N	N	N	N	N	N	N	N	N	N	N	N	N	N	N	N	N	N
365_8_2	3017153017	3017460007	imipramine	N	N	N	N	N	N	N	N	N	N	N	N	N	N	N	N	N	N	N	N	N
365_8_3	3017153018	3017460008	imipramine	N	N	N	N	N	N	N	N	N	N	N	N	N	N	N	N	N	N	N	N	N
365_8_4	3017153019	3017460009	imipramine	N	N	N	N	N	N	N	N	N	N	N	N	N	N	N	N	N	N	N	N	N
365_9_1	3017154007	3017506001	imipramine	N	N	N	N	N	N	N	N	N	N	N	N	N	N	N	N	N	N	N	N	N
365_9_3	3017154008	3017506002	imipramine	N	N	N	N	N	N	N	N	N	N	N	N	N	N	N	N	N	N	N	N	N
365_9_5	3017154009	3017506003	imipramine	N	N	N	N	N	N	N	N	N	N	N	N	N	N	N	N	N	N	N	N	N
366_1_1	3017175026	3017466007	imipramine	N	N	N	N	N	N	N	N	N	N	N	N	N	N	N	N	N	N	N	N	N
366_1_4	3017175027	3017466008	imipramine	N	N	N	N	N	N	N	N	N	N	N	N	N	N	N	N	N	N	N	N	N
366_1_5	3017175028	3017466009	imipramine	N	N	N	N	N	N	N	N	N	N	N	N	N	N	N	N	N	N	N	N	N
366_10_3	3017177003	3017466025	imipramine	N	N	N	N	N	N	N	N	N	N	N	N	N	N	N	N	N	N	N	N	N
366_10_4	3017177004	3017466026	imipramine	N	N	N	N	N	N	N	N	N	N	N	N	N	N	N	N	N	N	N	N	N
366_10_5	3017177005	3017466027	imipramine	N	N	N	N	N	N	N	N	N	N	N	N	N	N	N	N	N	N	N	N	N
366_11_1	3017176018	3017468007	imipramine	N	N	N	N	N	N	N	N	N	N	N	N	N	N	N	N	N	N	N	N	N
366_11_3	3017176019	3017468008	imipramine	N	N	Y	N	N	N	N	N	N	N	N	N	N	N	N	N	N	N	N	N	N
366_11_4	3017203015	3017468009	imipramine	N	N	N	N	N	N	N	N	N	N	N	N	N	N	N	N	N	N	N	N	N
366_12_2	3017176026	3017468019	imipramine	N	N	Y	N	N	N	N	N	N	N	N	N	N	N	N	N	N	N	N	N	N
366_12_4	3017176027	3017468020	imipramine	N	N	Y	N	N	N	N	N	N	N	N	N	N	N	N	N	N	N	N	N	N
366_12_5	3017176028	3017468021	imipramine	N	N	Y	N	N	N	N	N	Y	N	N	N	N	N	N	N	N	N	N	N	N
366_13_2	3017176005	3017466016	imipramine	N	N	N	N	N	N	N	N	N	N	N	N	N	N	N	N	N	N	N	N	N
366_13_4	3017176006	3017510007	imipramine	N	N	Y	N	N	N	N	N	N	N	N	N	N	N	N	N	N	N	N	N	N
366_13_5	3017176007	3017466018	imipramine	N	N	Y	N	N	N	N	N	N	N	N	N	N	N	N	N	N	N	N	N	N
366_14_2	3017177006	3017466028	imipramine	N	N	N	N	N	N	N	N	N	N	N	N	N	N	N	N	N	N	N	Y	N
366_14_4	3017177007	3017466029	imipramine	N	N	Y	N	N	N	N	N	Y	N	N	N	N	N	N	N	N	N	N	Y	N
366_14_5	3017177008	3017466030	imipramine	N	N	N	N	N	N	N	N	Y	N	N	N	N	N	N	N	N	N	N	Y	N
366_15_1	3017176020	3017468010	imipramine	N	N	Y	N	N	N	N	N	Y	N	N	N	N	N	N	N	N	N	N	Y	N
366_15_2	3017176021	3017468011	imipramine	N	N	Y	N	N	N	N	N	Y	N	N	N	N	N	N	N	N	N	N	Y	N
366_15_4	3017176022	3017468012	imipramine	N	N	Y	N	N	N	N	N	Y	N	N	N	N	N	N	N	N	N	N	Y	N
366_16_3	3017176029	3017468022	imipramine	N	N	Y	N	N	N	N	N	Y	N	N	N	N	N	N	N	N	N	N	Y	N
366_16_4	3017176030	3017468023	imipramine	N	N	Y	N	N	N	N	N	Y	N	N	N	N	N	N	N	N	N	N	Y	N
366_16_5	3017203019	3017468024	imipramine	N	N	Y	N	N	N	N	N	Y	N	N	N	N	N	N	N	N	N	N	Y	N
366_2_2	3017176008	3017466019	imipramine	N	N	N	N	N	N	N	N	N	N	N	N	N	N	N	N	N	N	N	N	N
366_2_3	3017176009	3017466020	imipramine	N	N	N	N	N	N	N	N	N	N	N	N	N	N	N	N	N	N	N	N	N
366_2_4	3017176010	3017466021	imipramine	N	N	N	N	N	N	N	N	N	N	N	N	N	N	N	N	N	N	N	N	N
366_3_1	3017176012	3017468001	imipramine	N	N	N	N	N	N	N	N	N	N	N	N	N	N	N	N	N	N	N	N	N
366_3_2	3017176013	3017468002	imipramine	N	N	N	N	N	N	N	N	N	N	N	N	N	N	N	N	N	N	N	N	N
366_3_3	3017176014	3017468003	imipramine	N	N	N	N	N	N	N	N	N	N	N	N	N	N	N	N	N	N	N	N	N
366_4_1	3017176023	3017468013	imipramine	N	N	N	N	N	N	N	N	N	N	N	N	N	N	N	N	N	N	N	N	N
366_4_2	3017203016	3017468014	imipramine	N	N	N	N	N	N	N	N	N	N	N	N	N	N	N	N	N	N	N	N	N
366_4_4	3017176024	3017468015	imipramine	N	N	N	N	N	N	N	N	N	N	N	N	N	N	N	N	N	N	N	N	N
366_5_1	3017175029	3017466010	imipramine	N	N	N	N	N	N	N	N	N	N	N	N	N	N	N	N	N	N	N	N	N
366_5_2	3017175030	3017466011	imipramine	N	N	N	N	N	N	N	N	N	N	N	N	N	N	N	N	N	N	N	N	N
366_5_4	3017176001	3017466012	imipramine	N	N	N	N	N	N	N	N	N	N	N	N	N	N	N	N	N	N	N	N	N
366_6_1	3017176011	3017466022	imipramine	N	N	N	N	N	N	N	N	N	N	N	N	N	N	N	N	N	N	N	N	N
366_6_4	3017177001	3017466023	imipramine	N	N	N	N	N	N	N	N	N	N	N	N	N	N	N	N	N	N	N	N	N
366_6_5	3017177002	3017466024	imipramine	N	N	N	N	N	N	N	N	N	N	N	N	N	N	N	N	N	N	N	N	N
366_7_2	3017176015	3017468004	imipramine	N	N	N	N	N	N	N	N	N	N	N	N	N	N	N	N	N	N	N	N	N
366_7_3	3017176016	3017468005	imipramine	N	N	N	N	N	N	N	N	N	N	N	N	N	N	N	N	N	N	N	N	N
366_7_5	3017176017	3017468006	imipramine	N	N	N	N	N	N	N	N	N	N	N	N	N	N	N	N	N	N	N	N	N
366_8_1	3017176025	3017468016	imipramine	N	N	N	N	N	N	N	N	N	N	N	N	N	N	N	N	N	N	N	N	N
366_8_4	3017216015	3017468017	imipramine	N	N	N	N	N	N	N	N	N	N	N	N	N	N	N	N	N	N	N	N	N
366_8_5	3017216016	3017468018	imipramine	N	N	N	N	N	N	N	N	N	N	N	N	N	N	N	N	N	N	N	N	N
366_9_1	3017176002	3017466013	imipramine	N	N	N	N	N	N	N	N	N	N	N	N	N	N	N	N	N	N	N	N	N
366_9_2	3017176003	3017510006	imipramine	N	N	N	N	N	N	N	N	N	N	N	N	N	N	N	N	N	N	N	N	N
366_9_3	3017176004	3017466015	imipramine	N	N	N	N	N	N	N	N	N	N	N	N	N	N	N	N	N	N	N	N	N
388_1_2	3017188020	3017842017	erythromycin ethylsuccinate	N	N	N	N	N	N	N	N	N	N	N	N	N	N	N	N	N	N	N	N	N
388_1_4	3017188021	3017836029	erythromycin ethylsuccinate	N	N	N	N	N	N	N	N	N	N	N	N	N	N	N	N	N	N	N	N	N
388_1_5	3017188022	3017836030	erythromycin ethylsuccinate	N	N	N	N	N	N	N	N	N	N	N	N	N	N	N	N	N	N	N	N	N
388_10_2	3017189008	3017837016	erythromycin ethylsuccinate	N	N	N	N	N	N	N	N	N	N	N	N	N	N	N	N	N	N	N	N	N
388_10_4	3017189009	3017837017	erythromycin ethylsuccinate	N	N	N	N	N	N	N	N	N	N	N	N	N	N	N	N	N	N	N	N	N
388_10_5	3017189010	3017837018	erythromycin ethylsuccinate	N	N	N	N	N	N	N	N	N	N	N	N	N	N	N	N	N	N	N	N	N
388_11_1	3017189020	3017840011	erythromycin ethylsuccinate	N	N	N	N	N	N	N	N	N	N	N	N	N	N	N	N	N	N	N	N	N
388_11_2	3017189021	3017840012	erythromycin ethylsuccinate	N	N	N	N	N	N	N	N	N	N	N	N	N	N	N	N	N	N	N	N	N
388_11_5	3017189022	3017840013	erythromycin ethylsuccinate	N	N	N	N	N	N	N	N	N	N	N	N	N	N	N	N	N	N	N	N	N
388_12_1	3017190025	3017840023	erythromycin ethylsuccinate	N	N	N	N	N	N	N	N	N	N	N	N	N	N	N	N	N	N	N	N	N
388_12_3	3017190026	3017840024	erythromycin ethylsuccinate	N	N	N	N	N	N	N	N	N	N	N	N	N	N	N	N	N	N	N	N	N
388_12_5	3017190027	3017840025	erythromycin ethylsuccinate	N	N	N	N	N	N	N	N	N	N	N	N	N	N	N	N	N	N	N	N	N
388_13_2	3017188029	3017837007	erythromycin ethylsuccinate	N	N	N	N	N	N	N	N	N	N	N	N	N	N	N	N	N	N	N	N	N
388_13_3	3017188030	3017837008	erythromycin ethylsuccinate	N	N	N	N	N	N	N	N	N	N	N	N	N	N	N	N	N	N	N	N	N
388_13_5	3017189001	3017837009	erythromycin ethylsuccinate	N	N	N	N	N	N	N	N	N	N	N	N	N	N	N	N	N	N	N	N	N
388_14_1	3017189011	3017837019	erythromycin ethylsuccinate	N	N	N	N	N	N	N	N	N	N	N	N	N	N	N	N	N	N	N	N	N
388_14_2	3017189012	3017837020	erythromycin ethylsuccinate	N	N	N	N	N	N	N	N	N	N	N	N	N	N	N	N	N	N	N	N	N
388_14_3	3017189013	3017837021	erythromycin ethylsuccinate	N	N	N	N	N	N	N	N	N	N	N	N	N	N	N	N	N	N	N	N	N
388_15_1	3017189023	3017840014	erythromycin ethylsuccinate	N	N	N	N	N	N	N	N	N	N	N	N	N	N	N	N	N	N	N	N	N
388_15_3	3017189024	3017840015	erythromycin ethylsuccinate	N	N	N	N	N	N	N	N	N	N	N	N	N	N	N	N	N	N	N	N	N
388_15_4	3017189025	3017840016	erythromycin ethylsuccinate	N	N	N	N	N	N	N	N	N	N	N	N	N	N	N	N	N	N	N	N	N
388_16_1	3017190028	3017840026	erythromycin ethylsuccinate	N	N	N	N	N	N	N	N	N	N	N	N	N	N	N	N	N	N	N	N	N
388_16_2	3017190029	3017840027	erythromycin ethylsuccinate	N	N	N	N	N	N	N	N	N	N	N	N	N	N	N	N	N	N	N	N	N
388_16_3	3017190030	3017840028	erythromycin ethylsuccinate	N	N	N	N	N	N	N	N	N	N	N	N	N	N	N	N	N	N	N	N	N
388_2_1	3017189002	3017837010	erythromycin ethylsuccinate	N	N	N	N	N	N	N	N	N	N	N	N	N	N	N	N	N	N	N	N	N
388_2_3	3017189003	3017837011	erythromycin ethylsuccinate	N	N	N	N	N	N	N	N	N	N	N	N	N	N	N	N	N	N	N	N	N
388_2_4	3017189004	3017837012	erythromycin ethylsuccinate	N	N	N	N	N	N	N	N	N	N	N	N	N	N	N	N	N	N	N	N	N
388_3_1	3017189014	3017840005	erythromycin ethylsuccinate	N	N	N	N	N	N	N	N	N	N	N	N	N	N	N	N	N	N	N	N	N
388_3_2	3017189015	3017840006	erythromycin ethylsuccinate	N	N	N	N	N	N	N	N	N	N	N	N	N	N	N	N	N	N	N	N	N
388_3_5	3017189016	3017840007	erythromycin ethylsuccinate	N	N	N	N	N	N	N	N	N	N	N	N	N	N	N	N	N	N	N	N	N
388_4_1	3017189026	3017840017	erythromycin ethylsuccinate	N	N	N	N	N	N	N	N	N	N	N	N	N	N	N	N	N	N	N	N	N
388_4_2	3017189027	3017840018	erythromycin ethylsuccinate	N	N	N	N	N	N	N	N	N	N	N	N	N	N	N	N	N	N	N	N	N
388_4_3	3017189028	3017840019	erythromycin ethylsuccinate	N	N	N	N	N	N	N	N	N	N	N	N	N	N	N	N	N	N	N	N	N
388_5_1	3017188023	3017837001	erythromycin ethylsuccinate	N	N	N	N	N	N	N	N	N	N	N	N	N	N	N	N	N	N	N	N	N
388_5_3	3017188024	3017837002	erythromycin ethylsuccinate	N	N	N	N	N	N	N	N	N	N	N	N	N	N	N	N	N	N	N	N	N
388_5_4	3017188025	3017837003	erythromycin ethylsuccinate	N	N	N	N	N	N	N	N	N	N	N	N	N	N	N	N	N	N	N	N	N
388_6_1	3017189005	3017837013	erythromycin ethylsuccinate	N	N	N	N	N	N	N	N	N	N	N	N	N	N	N	N	N	N	N	N	N
388_6_2	3017189006	3017837014	erythromycin ethylsuccinate	N	N	N	N	N	N	N	N	N	N	N	N	N	N	N	N	N	N	N	N	N
388_6_5	3017189007	3017837015	erythromycin ethylsuccinate	N	N	N	N	N	N	N	N	N	N	N	N	N	N	N	N	N	N	N	N	N
388_7_1	3017189017	3017840008	erythromycin ethylsuccinate	N	N	N	N	N	N	N	N	N	N	N	N	N	N	N	N	N	N	N	N	N
388_7_3	3017189018	3017840009	erythromycin ethylsuccinate	N	N	N	N	N	N	N	N	N	N	N	N	N	N	N	N	N	N	N	N	N
388_7_5	3017189019	3017840010	erythromycin ethylsuccinate	N	N	N	N	N	N	N	N	N	N	N	N	N	N	N	N	N	N	N	N	N
388_8_1	3017189029	3017840020	erythromycin ethylsuccinate	N	N	N	N	N	N	N	N	N	N	N	N	N	N	N	N	N	N	N	N	N
388_8_2	3017189030	3017840021	erythromycin ethylsuccinate	N	N	N	N	N	N	N	N	N	N	N	N	N	N	N	N	N	N	N	N	N
388_8_4	3017190024	3017840022	erythromycin ethylsuccinate	N	N	N	N	N	N	N	N	N	N	N	N	N	N	N	N	N	N	N	N	N
388_9_2	3017188026	3017837004	erythromycin ethylsuccinate	N	N	N	N	N	N	N	N	N	N	N	N	N	N	N	N	N	N	N	N	N
388_9_3	3017188027	3017837005	erythromycin ethylsuccinate	N	N	N	N	N	N	N	N	N	N	N	N	N	N	N	N	N	N	N	N	N
388_9_4	3017188028	3017837006	erythromycin ethylsuccinate	N	N	N	N	N	N	N	N	N	N	N	N	N	N	N	N	N	N	N	N	N
389_1_1	3017211019	3017841023	erythromycin ethylsuccinate	N	N	N	N	N	N	N	N	N	N	N	N	N	N	N	N	N	N	N	N	N
389_1_3	3017211020	3017841024	erythromycin ethylsuccinate	N	N	N	N	N	N	N	N	N	N	N	N	N	N	N	N	N	N	N	N	N
389_1_4	3017211021	3017841025	erythromycin ethylsuccinate	N	N	N	N	N	N	N	N	N	N	N	N	N	N	N	N	N	N	N	N	N
389_10_1	3017212007	3017842011	erythromycin ethylsuccinate	N	N	N	N	N	N	N	N	N	N	N	N	N	N	N	N	N	N	N	N	N
389_10_2	3017212008	3017842012	erythromycin ethylsuccinate	N	N	N	N	N	N	N	N	N	N	N	N	N	N	N	N	N	N	N	N	N
389_10_5	3017212009	3017842013	erythromycin ethylsuccinate	N	N	N	N	N	N	N	N	N	N	N	N	N	N	N	N	N	N	N	N	N
389_11_2	3017219010	3017836011	erythromycin ethylsuccinate	N	N	N	N	N	N	N	N	N	N	N	N	N	N	N	N	N	N	N	N	N
389_11_4	3017219012	3017836013	erythromycin ethylsuccinate	N	N	N	N	N	N	N	N	N	N	N	N	N	N	N	N	N	N	N	N	N
389_12_1	3017219022	3017836023	erythromycin ethylsuccinate	N	N	N	N	N	N	N	N	N	N	N	N	N	N	N	N	N	N	N	N	N
389_12_3	3017219023	3017836024	erythromycin ethylsuccinate	N	N	N	N	N	N	N	N	N	N	N	N	N	N	N	N	N	N	N	N	N
389_12_4	3017219024	3017836025	erythromycin ethylsuccinate	N	N	N	N	N	N	N	N	N	N	N	N	N	N	N	N	N	N	N	N	N
389_13_1	3017211028	3017842002	erythromycin ethylsuccinate	N	N	N	N	N	N	N	N	N	N	N	N	N	N	N	N	N	N	N	N	N
389_13_3	3017211029	3017842003	erythromycin ethylsuccinate	N	N	N	N	N	N	N	N	N	N	N	N	N	N	N	N	N	N	N	N	N
389_13_5	3017211030	3017842004	erythromycin ethylsuccinate	N	N	N	N	N	N	N	N	N	N	N	N	N	N	N	N	N	N	N	N	N
389_14_3	3017212010	3017842014	erythromycin ethylsuccinate	N	N	N	N	N	N	N	N	N	N	N	N	N	N	N	N	N	N	N	N	N
389_14_4	3017212011	3017842015	erythromycin ethylsuccinate	N	N	N	N	N	N	N	N	N	N	N	N	N	N	N	N	N	N	N	N	N
389_14_5	3017212012	3017842016	erythromycin ethylsuccinate	N	N	N	N	N	N	N	N	N	N	N	N	N	N	N	N	N	N	N	N	N
389_15_1	3017219013	3017836014	erythromycin ethylsuccinate	N	N	N	N	N	N	N	N	N	N	N	N	N	N	N	N	N	N	N	N	N
389_15_3	3017219014	3017836015	erythromycin ethylsuccinate	N	N	N	N	N	N	N	N	N	N	N	N	N	N	N	N	N	N	N	N	N
389_15_4	3017219015	3017836016	erythromycin ethylsuccinate	N	N	N	N	N	N	N	N	N	N	N	N	N	N	N	N	N	N	N	N	N
389_16_1	3017219025	3017836026	erythromycin ethylsuccinate	N	N	Y	N	N	N	N	N	N	N	N	N	N	N	N	N	N	N	N	N	N
389_16_3	3017219026	3017836027	erythromycin ethylsuccinate	N	N	N	N	N	N	N	N	N	N	N	N	N	N	N	N	N	N	N	N	N
389_16_5	3017219027	3017836028	erythromycin ethylsuccinate	N	N	Y	N	N	N	N	N	N	N	N	N	N	N	N	N	N	N	N	N	N
389_2_1	3017212001	3017842005	erythromycin ethylsuccinate	N	N	N	N	N	N	N	N	N	N	N	N	N	N	N	N	N	N	N	N	N
389_2_2	3017212002	3017842006	erythromycin ethylsuccinate	N	N	N	N	N	N	N	N	N	N	N	N	N	N	N	N	N	N	N	N	N
389_2_4	3017212003	3017842007	erythromycin ethylsuccinate	N	N	N	N	N	N	N	N	N	N	N	N	N	N	N	N	N	N	N	N	N
389_3_3	3017265007	3017836005	erythromycin ethylsuccinate	N	N	N	N	N	N	N	N	N	N	N	N	N	N	N	N	N	N	N	N	N
389_3_4	3017219005	3017836006	erythromycin ethylsuccinate	N	N	N	N	N	N	N	N	N	N	N	N	N	N	N	N	N	N	N	N	N
389_3_5	3017219006	3017836007	erythromycin ethylsuccinate	N	N	N	N	N	N	N	N	N	N	N	N	N	N	N	N	N	N	N	N	N
389_4_1	3017219016	3017836017	erythromycin ethylsuccinate	N	N	N	N	N	N	N	N	N	N	N	N	N	N	N	N	N	N	N	N	N
389_4_3	3017219017	3017836018	erythromycin ethylsuccinate	N	N	N	N	N	N	N	N	N	N	N	N	N	N	N	N	N	N	N	N	N
389_4_4	3017219018	3017836019	erythromycin ethylsuccinate	N	N	N	N	N	N	N	N	N	N	N	N	N	N	N	N	N	N	N	N	N
389_5_1	3017211022	3017841026	erythromycin ethylsuccinate	N	N	N	N	N	N	N	N	N	N	N	N	N	N	N	N	N	N	N	N	N
389_5_3	3017211023	3017841027	erythromycin ethylsuccinate	N	N	N	N	N	N	N	N	N	N	N	N	N	N	N	N	N	N	N	N	N
389_5_5	3017211024	3017841028	erythromycin ethylsuccinate	N	N	N	N	N	N	N	N	N	N	N	N	N	N	N	N	N	N	N	N	N
389_6_1	3017212004	3017842008	erythromycin ethylsuccinate	N	N	N	N	N	N	N	N	N	N	N	N	N	N	N	N	N	N	N	N	N
389_6_2	3017212005	3017842009	erythromycin ethylsuccinate	N	N	N	N	N	N	N	N	N	N	N	N	N	N	N	N	N	N	N	N	N
389_6_4	3017212006	3017842010	erythromycin ethylsuccinate	N	N	N	N	N	N	N	N	N	N	N	N	N	N	N	N	N	N	N	N	N
389_7_1	3017219007	3017836008	erythromycin ethylsuccinate	N	N	N	N	N	N	N	N	N	N	N	N	N	N	N	N	N	N	N	N	N
389_7_3	3017219008	3017836009	erythromycin ethylsuccinate	N	N	N	N	N	N	N	N	N	N	N	N	N	N	N	N	N	N	N	N	N
389_7_4	3017219009	3017836010	erythromycin ethylsuccinate	N	N	N	N	N	N	N	N	N	N	N	N	N	N	N	N	N	N	N	N	N
389_8_1	3017219019	3017836020	erythromycin ethylsuccinate	N	N	N	N	N	N	N	N	N	N	N	N	N	N	N	N	N	N	N	N	N
389_8_2	3017219020	3017836021	erythromycin ethylsuccinate	N	N	N	N	N	N	N	N	N	N	N	N	N	N	N	N	N	N	N	N	N
389_8_5	3017219021	3017836022	erythromycin ethylsuccinate	N	N	N	N	N	N	N	N	N	N	N	N	N	N	N	N	N	N	N	N	N
389_9_2	3017211025	3017841029	erythromycin ethylsuccinate	N	N	N	N	N	N	N	N	N	N	N	N	N	N	N	N	N	N	N	N	N
389_9_3	3017211026	3017841030	erythromycin ethylsuccinate	N	N	N	N	N	N	N	N	N	N	N	N	N	N	N	N	N	N	N	N	N
389_9_4	3017211027	3017842001	erythromycin ethylsuccinate	N	N	N	N	N	N	N	N	N	N	N	N	N	N	N	N	N	N	N	N	N
40_1_1	3017644018	3017804015	acetaminophen	N	N	N	N	N	N	N	N	N	N	N	N	N	N	N	N	N	N	N	N	N
40_1_3	3017644019	3017804016	acetaminophen	N	N	N	N	N	N	N	N	N	N	N	N	N	N	N	N	N	N	N	N	N
40_1_5	3017644020	3017804017	acetaminophen	N	N	N	N	N	N	N	N	N	N	N	N	N	N	N	N	N	N	N	N	N
40_11_1	3017644021	3017804018	acetaminophen	N	N	N	N	N	N	N	N	N	N	N	N	N	N	N	N	N	N	N	N	N
40_11_2	3017644022	3017804019	acetaminophen	N	N	N	N	N	N	N	N	N	N	N	N	N	N	N	N	N	N	N	N	N
40_11_4	3017644023	3017804020	acetaminophen	N	N	N	N	N	N	N	N	N	N	N	N	N	N	N	N	N	N	N	N	N
40_12_1	3017645003	3017808012	acetaminophen	N	N	N	N	N	N	N	N	N	N	N	N	N	N	N	N	N	N	N	N	N
40_12_2	3017645004	3017808013	acetaminophen	N	N	N	N	N	N	N	N	N	N	N	N	N	N	N	N	N	N	N	N	N
40_12_5	3017645005	3017808014	acetaminophen	N	N	N	N	N	N	N	N	N	N	N	N	N	N	N	N	N	N	N	N	N
40_13_2	3017645015	3017811022	acetaminophen	N	N	N	N	N	N	N	N	N	N	N	N	N	N	N	N	N	N	N	N	N
40_13_3	3017645016	3017811023	acetaminophen	N	N	N	N	N	N	N	N	N	N	N	N	N	N	N	N	N	N	N	N	N
40_13_4	3017645017	3017811024	acetaminophen	N	N	N	N	N	N	N	N	N	N	N	N	N	N	N	N	N	N	N	N	N
40_14_1	3017645027	3017814024	acetaminophen	N	N	N	N	N	N	N	N	N	N	N	N	N	N	N	N	N	N	N	N	N
40_14_4	3017645028	3017814025	acetaminophen	N	N	N	N	N	N	N	N	N	N	N	N	N	N	N	N	N	N	N	N	N
40_14_5	3017645029	3017814026	acetaminophen	N	N	N	N	N	N	N	N	N	N	N	N	N	N	N	N	N	N	N	N	N
40_16_1	3017644024	3017804021	acetaminophen	N	N	N	N	N	N	N	N	N	N	N	N	N	N	N	N	N	N	N	N	N
40_16_2	3017644025	3017804022	acetaminophen	N	N	N	N	N	N	N	N	N	N	N	N	N	N	N	N	N	N	N	N	N
40_16_3	3017644026	3017804023	acetaminophen	N	N	N	N	N	N	N	N	N	N	N	N	N	N	N	N	N	N	N	N	N
40_17_1	3017645006	3017808015	acetaminophen	N	N	N	N	N	N	N	N	N	N	N	N	N	N	N	N	N	N	N	N	N
40_17_2	3017645007	3017808016	acetaminophen	N	N	N	N	N	N	N	N	N	N	N	N	N	N	N	N	N	N	N	N	N
40_17_4	3017645008	3017808017	acetaminophen	N	N	N	N	N	N	N	N	N	N	N	N	N	N	N	N	N	N	N	N	N
40_18_1	3017645018	3017811025	acetaminophen	Y	N	N	N	N	N	N	N	N	N	N	N	N	N	N	N	N	N	N	N	N
40_18_3	3017645019	3017811026	acetaminophen	N	N	N	N	N	N	N	N	N	N	N	N	N	N	N	N	N	N	N	N	N
40_18_5	3017645020	3017811027	acetaminophen	Y	N	N	N	N	N	N	N	N	N	N	N	N	N	N	N	N	N	N	N	N
40_19_1	3017645030	3017814027	acetaminophen	Y	Y	N	N	N	N	N	N	N	N	N	N	N	N	N	N	N	N	N	N	N
40_19_3	3017646001	3017814028	acetaminophen	Y	N	N	N	N	N	N	N	N	N	N	N	N	N	N	N	N	N	N	N	N
40_19_5	3017646002	3017814029	acetaminophen	Y	Y	N	N	N	N	N	N	N	N	N	N	N	N	N	N	N	N	N	N	N
40_2_1	3017644030	3017808009	acetaminophen	N	N	N	N	N	N	N	N	N	N	N	N	N	N	N	N	N	N	N	N	N
40_2_4	3017645001	3017808010	acetaminophen	N	N	N	N	N	N	N	N	N	N	N	N	N	N	N	N	N	N	N	N	N
40_2_5	3017645002	3017808011	acetaminophen	N	N	N	N	N	N	N	N	N	N	N	N	N	N	N	N	N	N	N	N	N
40_21_2	3017644027	3017804024	acetaminophen	N	N	N	N	N	N	N	N	N	N	N	N	N	N	N	N	N	N	N	N	N
40_21_4	3017644028	3017804025	acetaminophen	N	N	N	N	N	N	N	N	N	N	N	N	N	N	N	N	N	N	N	N	N
40_21_5	3017644029	3017804026	acetaminophen	N	N	N	N	N	N	N	N	N	N	N	N	N	N	N	N	N	N	N	N	N
40_22_1	3017645009	3017808018	acetaminophen	N	N	N	N	N	N	N	N	N	N	N	N	N	N	N	N	N	N	N	N	N
40_22_2	3017645010	3017808019	acetaminophen	N	N	N	N	N	N	N	N	N	N	N	N	N	N	N	N	N	N	N	N	N
40_22_3	3017645011	3017808020	acetaminophen	N	N	N	N	N	N	N	N	N	N	N	N	N	N	N	N	N	N	N	N	N
40_23_1	3017645021	3017811028	acetaminophen	N	N	N	N	N	N	N	N	N	N	N	N	N	N	N	N	N	N	N	N	N
40_23_4	3017645022	3017811029	acetaminophen	Y	N	N	N	N	N	N	N	N	N	N	N	N	N	N	N	N	N	N	N	N
40_23_5	3017645023	3017811030	acetaminophen	Y	N	N	N	N	N	N	N	N	N	N	N	N	N	N	N	N	N	N	N	N
40_24_2	3017646003	3017814030	acetaminophen	Y	Y	N	N	N	N	N	N	N	N	N	N	N	N	N	N	N	N	N	N	N
40_24_4	3017646004	3017815001	acetaminophen	Y	Y	N	N	N	N	N	N	N	N	N	N	N	N	N	N	N	N	N	N	N
40_24_5	3017646005	3017815002	acetaminophen	Y	Y	N	N	N	N	N	N	N	N	N	N	N	N	N	N	N	N	N	N	N
40_3_2	3017645012	3017811019	acetaminophen	N	N	N	N	N	N	N	N	N	N	N	N	N	N	N	N	N	N	N	N	N
40_3_4	3017645013	3017811020	acetaminophen	N	N	N	N	N	N	N	N	N	N	N	N	N	N	N	N	N	N	N	N	N
40_3_5	3017645014	3017811021	acetaminophen	N	N	N	N	N	N	N	N	N	N	N	N	N	N	N	N	N	N	N	N	N
40_4_2	3017645024	3017814021	acetaminophen	N	N	N	N	N	N	N	N	N	N	N	N	N	N	N	N	N	N	N	N	N
40_4_3	3017645025	3017814022	acetaminophen	N	N	N	N	N	N	N	N	N	N	N	N	N	N	N	N	N	N	N	N	N
40_4_4	3017645026	3017814023	acetaminophen	N	N	N	N	N	N	N	N	N	N	N	N	N	N	N	N	N	N	N	N	N
42_1_1	3017642030	3017817015	acetaminophen	N	N	N	N	N	N	N	N	N	N	N	N	N	N	N	N	N	N	N	N	N
42_1_4	3017643001	3017817016	acetaminophen	N	N	N	N	N	N	N	N	N	N	N	N	N	N	N	N	N	N	N	N	N
42_1_5	3017643002	3017817017	acetaminophen	N	N	N	N	N	N	N	N	N	N	N	N	N	N	N	N	N	N	N	N	N
42_10_1	3017643015	3017820004	acetaminophen	N	N	N	N	N	N	N	N	N	N	N	N	N	N	N	N	N	N	N	N	N
42_10_4	3017643016	3017820005	acetaminophen	N	N	N	N	N	N	N	N	N	N	N	N	N	N	N	N	N	N	N	N	N
42_10_5	3017643017	3017820006	acetaminophen	N	N	N	N	N	N	N	N	N	N	N	N	N	N	N	N	N	N	N	N	N
42_11_1	3017643027	3017821010	acetaminophen	N	N	N	N	N	N	N	N	N	N	N	N	N	N	N	N	N	N	N	N	N
42_11_4	3017643028	3017821011	acetaminophen	N	N	N	N	N	N	N	N	N	N	N	N	N	N	N	N	N	N	N	N	N
42_11_5	3017643029	3017821012	acetaminophen	N	N	N	N	N	N	N	N	N	N	N	N	N	N	N	N	N	N	N	N	N
42_12_2	3017644009	3017821022	acetaminophen	N	N	N	N	N	N	N	N	N	N	N	N	N	N	N	N	N	N	N	N	N
42_12_3	3017644010	3017821023	acetaminophen	N	N	N	N	N	N	N	N	N	N	N	N	N	N	N	N	N	N	N	N	N
42_12_5	3017644011	3017821024	acetaminophen	N	N	N	N	N	N	N	N	N	N	N	N	N	N	N	N	N	N	N	N	N
42_13_3	3017643006	3017817021	acetaminophen	N	N	N	N	N	N	N	N	N	N	N	N	N	N	N	N	N	N	N	N	N
42_13_4	3017643007	3017817022	acetaminophen	Y	Y	N	N	N	Y	N	N	N	N	N	N	N	N	N	N	N	N	N	N	N
42_13_5	3017643008	3017817023	acetaminophen	N	N	N	N	N	N	N	N	N	N	N	N	N	N	N	N	N	N	N	N	N
42_14_2	3017643018	3017820007	acetaminophen	N	N	N	N	N	N	N	N	N	N	N	N	N	N	N	N	N	N	N	N	N
42_14_3	3017643019	3017820008	acetaminophen	N	Y	N	N	N	N	N	N	N	N	N	N	N	N	N	N	N	N	N	N	N
42_14_5	3017643020	3017820009	acetaminophen	N	N	N	N	N	N	N	N	N	N	N	N	N	N	N	N	N	N	N	N	N
42_15_1	3017643030	3017821013	acetaminophen	N	Y	N	N	N	N	N	N	N	N	N	N	N	N	N	N	N	N	N	N	N
42_15_3	3017644001	3017821014	acetaminophen	N	N	N	N	N	N	N	N	N	N	N	N	N	N	N	N	N	N	N	N	N
42_15_4	3017644002	3017821015	acetaminophen	N	N	N	N	N	N	N	N	N	N	N	N	N	N	N	N	N	N	N	N	N
42_16_1	3017644012	3017821025	acetaminophen	N	N	N	N	N	N	N	N	N	N	N	N	N	N	N	N	N	N	N	N	N
42_16_4	3017644013	3017821026	acetaminophen	N	N	N	N	N	N	N	N	N	N	N	N	N	N	N	N	N	N	N	N	N
42_16_5	3017644014	3017821027	acetaminophen	N	N	N	N	N	N	N	N	N	N	N	N	N	N	N	N	N	N	N	N	N
42_17_1	3017643009	3017817024	acetaminophen	N	N	N	N	N	N	N	N	N	N	N	N	N	N	N	N	N	N	N	N	N
42_17_2	3017643010	3017817025	acetaminophen	Y	Y	N	N	N	Y	Y	N	N	N	N	N	N	N	N	N	N	N	N	N	N
42_17_4	3017643011	3017817026	acetaminophen	Y	Y	N	N	N	Y	Y	N	N	N	N	N	N	N	N	N	N	N	N	N	N
42_18_3	3017643021	3017820010	acetaminophen	N	N	N	N	N	N	N	N	N	N	N	N	N	N	N	N	N	N	N	N	N
42_18_4	3017643022	3017820011	acetaminophen	N	Y	N	N	N	N	Y	N	N	N	N	N	N	N	N	N	N	N	N	N	N
42_18_5	3017655025	3017820012	acetaminophen	N	Y	N	N	N	N	N	N	N	N	N	N	N	N	N	N	N	N	N	N	N
42_19_2	3017644003	3017821016	acetaminophen	N	N	N	N	N	N	N	N	N	N	N	N	N	N	N	N	N	N	N	N	N
42_19_3	3017644004	3017821017	acetaminophen	Y	Y	N	N	N	N	N	N	N	N	N	N	N	N	N	N	N	N	N	N	N
42_19_5	3017644005	3017821018	acetaminophen	Y	N	N	N	N	N	N	N	N	N	N	N	N	N	N	N	N	N	N	N	N
42_2_1	3017643012	3017820001	acetaminophen	N	N	N	N	N	N	N	N	N	N	N	N	N	N	N	N	N	N	N	N	N
42_2_3	3017643013	3017820002	acetaminophen	N	N	N	N	N	N	N	N	N	N	N	N	N	N	N	N	N	N	N	N	N
42_2_5	3017643014	3017820003	acetaminophen	N	N	N	N	N	N	N	N	N	N	N	N	N	N	N	N	N	N	N	N	N
42_20_1	3017644015	3017821028	acetaminophen	N	N	N	N	N	N	N	N	N	N	N	N	N	N	N	N	N	N	N	N	N
42_20_2	3017644016	3017821029	acetaminophen	N	N	N	N	N	N	N	N	N	N	N	N	N	N	N	N	N	N	N	N	N
42_20_4	3017644017	3017821030	acetaminophen	Y	Y	N	N	N	N	Y	N	N	N	N	N	N	N	N	N	N	N	N	N	N
42_3_2	3017643024	3017821007	acetaminophen	N	N	N	N	N	N	N	N	N	N	N	N	N	N	N	N	N	N	N	N	N
42_3_3	3017643025	3017821008	acetaminophen	N	N	N	N	N	N	N	N	N	N	N	N	N	N	N	N	N	N	N	N	N
42_3_5	3017643026	3017821009	acetaminophen	N	N	N	N	N	N	N	N	N	N	N	N	N	N	N	N	N	N	N	N	N
42_4_1	3017644006	3017821019	acetaminophen	N	N	N	N	N	N	N	N	N	N	N	N	N	N	N	N	N	N	N	N	N
42_4_2	3017644007	3017821020	acetaminophen	N	N	N	N	N	N	N	N	N	N	N	N	N	N	N	N	N	N	N	N	N
42_4_4	3017644008	3017838016	acetaminophen	N	N	N	N	N	N	N	N	N	N	N	N	N	N	N	N	N	N	N	N	N
42_9_1	3017643003	3017817018	acetaminophen	N	N	N	N	N	N	N	N	N	N	N	N	N	N	N	N	N	N	N	N	N
42_9_2	3017643004	3017817019	acetaminophen	N	N	N	N	N	N	N	N	N	N	N	N	N	N	N	N	N	N	N	N	N
42_9_4	3017643005	3017817020	acetaminophen	N	N	N	N	N	N	N	N	N	N	N	N	N	N	N	N	N	N	N	N	N
420_1_2	3017301026	3017776019	captopril	N	N	N	N	N	N	N	N	N	N	N	N	N	N	N	N	N	N	N	N	N
420_1_3	3017301027	3017776020	captopril	N	N	N	N	N	N	N	N	N	N	N	N	N	N	N	N	N	N	N	N	N
420_1_4	3017354026	3017776021	captopril	N	N	N	N	N	N	N	N	N	N	N	N	N	N	N	N	N	N	N	N	N
420_10_2	3017302014	3017777007	captopril	N	N	N	N	N	N	N	N	N	N	N	N	N	N	N	N	N	N	N	N	N
420_10_4	3017302015	3017777008	captopril	N	N	N	N	N	N	N	N	N	N	N	N	N	N	N	N	N	N	N	N	N
420_10_5	3017302016	3017777009	captopril	N	N	N	N	N	N	N	N	N	N	N	N	N	N	N	N	N	N	N	N	N
420_11_3	3017312014	3017777019	captopril	N	N	N	N	N	N	N	N	N	N	N	N	N	N	N	N	N	N	N	N	N
420_11_4	3017353024	3017777020	captopril	N	N	N	N	N	N	N	N	N	N	N	N	N	N	N	N	N	N	N	N	N
420_11_5	3017312016	3017777021	captopril	N	N	N	N	N	N	N	N	N	N	N	N	N	N	N	N	N	N	N	N	N
420_12_2	3017312026	3017778001	captopril	N	N	N	N	N	N	N	N	N	N	N	N	N	N	N	N	N	N	N	N	N
420_12_3	3017312027	3017778002	captopril	N	N	N	N	N	N	N	N	N	N	N	N	N	N	N	N	N	N	N	N	N
420_12_4	3017312028	3017778003	captopril	N	N	N	N	N	N	N	N	N	N	N	N	N	N	N	N	N	N	N	N	N
420_13_1	3017302005	3017776028	captopril	N	N	N	N	N	N	N	N	N	N	N	N	N	N	N	N	N	N	N	N	N
420_13_2	3017302006	3017776029	captopril	N	N	N	N	N	N	N	N	N	N	N	N	N	N	N	N	N	N	N	N	N
420_13_5	3017302007	3017776030	captopril	N	N	N	N	N	N	N	N	N	N	N	N	N	N	N	N	N	N	N	N	N
420_14_1	3017302017	3017777010	captopril	N	N	N	N	N	N	N	N	N	N	N	N	N	N	N	N	N	N	N	N	N
420_14_2	3017302018	3017777011	captopril	N	N	N	N	N	N	N	N	N	N	N	N	N	N	N	N	N	N	N	N	N
420_14_3	3017302019	3017777012	captopril	N	N	N	N	N	N	N	N	N	N	N	N	N	N	N	N	N	N	N	N	N
420_15_2	3017312017	3017777022	captopril	N	N	N	N	N	N	N	N	N	N	N	N	N	N	N	N	N	N	N	N	N
420_15_4	3017312018	3017777023	captopril	N	N	N	N	N	N	N	N	N	N	N	N	N	N	N	N	N	N	N	N	N
420_15_5	3017312019	3017777024	captopril	N	N	N	N	N	N	N	N	N	N	N	N	N	N	N	N	N	N	N	N	N
420_16_1	3017312029	3017778004	captopril	N	N	N	N	N	N	N	N	N	N	N	N	N	N	N	N	N	N	N	N	N
420_16_2	3017312030	3017778005	captopril	N	N	N	N	N	N	N	N	N	N	N	N	N	N	N	N	N	N	N	N	N
420_16_3	3017313001	3017778006	captopril	N	N	N	N	N	N	N	N	N	N	N	N	N	N	N	N	N	N	N	N	N
420_2_3	3017302008	3017777001	captopril	N	N	N	N	N	N	N	N	N	N	N	N	N	N	N	N	N	N	N	N	N
420_2_4	3017302009	3017777002	captopril	N	N	N	N	N	N	N	N	N	N	N	N	N	N	N	N	N	N	N	N	N
420_2_5	3017302010	3017777003	captopril	N	N	N	N	N	N	N	N	N	N	N	N	N	N	N	N	N	N	N	N	N
420_3_1	3017312008	3017777013	captopril	N	N	N	N	N	N	N	N	N	N	N	N	N	N	N	N	N	N	N	N	N
420_3_2	3017312009	3017777014	captopril	N	N	N	N	N	N	N	N	N	N	N	N	N	N	N	N	N	N	N	N	N
420_3_4	3017312010	3017777015	captopril	N	N	N	N	N	N	N	N	N	N	N	N	N	N	N	N	N	N	N	N	N
420_4_1	3017312020	3017777025	captopril	N	N	N	N	N	N	N	N	N	N	N	N	N	N	N	N	N	N	N	N	N
420_4_3	3017312021	3017777026	captopril	N	N	N	N	N	N	N	N	N	N	N	N	N	N	N	N	N	N	N	N	N
420_4_5	3017312022	3017777027	captopril	N	N	N	N	N	N	N	N	N	N	N	N	N	N	N	N	N	N	N	N	N
420_5_1	3017301029	3017776022	captopril	N	N	N	N	N	N	N	N	N	N	N	N	N	N	N	N	N	N	N	N	N
420_5_3	3017301030	3017776023	captopril	N	N	N	N	N	N	N	N	N	N	N	N	N	N	N	N	N	N	N	N	N
420_5_5	3017302001	3017776024	captopril	N	N	N	N	N	N	N	N	N	N	N	N	N	N	N	N	N	N	N	N	N
420_6_1	3017302011	3017777004	captopril	N	N	N	N	N	N	N	N	N	N	N	N	N	N	N	N	N	N	N	N	N
420_6_4	3017302012	3017777005	captopril	N	N	N	N	N	N	N	N	N	N	N	N	N	N	N	N	N	N	N	N	N
420_6_5	3017302013	3017777006	captopril	N	N	N	N	N	N	N	N	N	N	N	N	N	N	N	N	N	N	N	N	N
420_7_1	3017353023	3017777016	captopril	N	N	N	N	N	N	N	N	N	N	N	N	N	N	N	N	N	N	N	N	N
420_7_4	3017312012	3017777017	captopril	N	N	N	N	N	N	N	N	N	N	N	N	N	N	N	N	N	N	N	N	N
420_7_5	3017312013	3017777018	captopril	N	N	N	N	N	N	N	N	N	N	N	N	N	N	N	N	N	N	N	N	N
420_8_2	3017312023	3017777028	captopril	N	N	N	N	N	N	N	N	N	N	N	N	N	N	N	N	N	N	N	N	N
420_8_3	3017312024	3017777029	captopril	N	N	N	N	N	N	N	N	N	N	N	N	N	N	N	N	N	N	N	N	N
420_8_5	3017312025	3017777030	captopril	N	N	N	N	N	N	N	N	N	N	N	N	N	N	N	N	N	N	N	N	N
420_9_1	3017302002	3017776025	captopril	N	N	N	N	N	N	N	N	N	N	N	N	N	N	N	N	N	N	N	N	N
420_9_4	3017302003	3017776026	captopril	N	N	N	N	N	N	N	N	N	N	N	N	N	N	N	N	N	N	N	N	N
420_9_5	3017302004	3017776027	captopril	N	N	N	N	N	N	N	N	N	N	N	N	N	N	N	N	N	N	N	N	N
421_1_1	3017307014	3017811015	captopril	N	N	N	N	N	N	N	N	N	N	N	N	N	N	N	N	N	N	N	N	N
421_1_4	3017307015	3017811016	captopril	N	N	N	N	N	N	N	N	N	N	N	N	N	N	N	N	N	N	N	N	N
421_1_5	3017307016	3017811017	captopril	N	N	N	N	N	N	N	N	N	N	N	N	N	N	N	N	N	N	N	N	N
421_10_2	3017308002	3017812015	captopril	N	N	N	N	N	N	N	N	N	N	N	N	N	N	N	N	N	N	N	N	N
421_10_3	3017308003	3017812016	captopril	N	N	N	N	N	N	N	N	N	N	N	N	N	N	N	N	N	N	N	N	N
421_10_5	3017308004	3017812017	captopril	N	N	N	N	N	N	N	N	N	N	N	N	N	N	N	N	N	N	N	N	N
421_11_2	3017313008	3017815009	captopril	N	N	N	N	N	N	N	N	N	N	N	N	N	N	N	N	N	N	N	N	N
421_11_4	3017313009	3017815010	captopril	N	N	N	N	N	N	N	N	N	N	N	N	N	N	N	N	N	N	N	N	N
421_11_5	3017313010	3017815011	captopril	N	N	N	N	N	N	N	N	N	N	N	N	N	N	N	N	N	N	N	N	N
421_12_1	3017313020	3017815021	captopril	N	N	N	N	N	N	N	N	N	N	N	N	Y	N	N	N	N	N	N	N	N
421_12_3	3017313021	3017815022	captopril	N	N	N	N	N	N	N	N	N	N	N	N	Y	N	N	N	N	N	N	N	N
421_12_4	3017313022	3017815023	captopril	N	N	N	N	N	N	N	N	N	N	N	N	Y	N	N	N	N	N	N	N	N
421_13_1	3017307023	3017812006	captopril	N	N	N	N	N	N	N	N	N	N	N	N	N	N	N	N	N	N	N	N	N
421_13_2	3017307024	3017812007	captopril	N	N	N	N	N	N	N	N	N	N	N	N	N	N	N	N	N	N	N	N	N
421_13_3	3017307025	3017812008	captopril	N	N	N	N	N	N	N	N	N	N	N	N	N	N	N	N	N	N	N	N	N
421_14_1	3017308005	3017812018	captopril	N	N	N	N	N	N	N	N	N	N	N	N	N	N	N	N	N	N	N	N	N
421_14_3	3017308006	3017812019	captopril	N	N	N	N	N	N	N	N	N	N	N	N	N	N	N	N	N	N	N	N	N
421_14_4	3017308007	3017812020	captopril	N	N	N	N	N	N	N	N	N	N	N	N	N	N	N	N	N	N	N	N	N
421_15_2	3017313011	3017815012	captopril	N	N	N	N	N	N	N	N	N	N	N	N	Y	N	N	N	N	N	N	N	N
421_15_3	3017313012	3017815013	captopril	N	N	N	N	N	N	N	N	N	N	N	N	Y	N	N	N	N	N	N	N	N
421_15_5	3017313013	3017815014	captopril	N	N	N	N	N	N	N	N	N	N	N	N	Y	N	N	N	N	N	N	N	N
421_16_2	3017313023	3017815024	captopril	N	N	N	N	N	N	N	N	N	N	N	N	Y	N	N	N	N	N	N	N	N
421_16_4	3017313024	3017815025	captopril	N	N	N	N	N	N	N	N	N	N	N	N	Y	N	N	N	N	N	N	N	N
421_16_5	3017313025	3017815026	captopril	N	N	N	N	N	N	N	N	N	N	N	N	Y	N	N	N	N	N	N	N	N
421_2_1	3017307026	3017812009	captopril	N	N	N	N	N	N	N	N	N	N	N	N	N	N	N	N	N	N	N	N	N
421_2_2	3017307027	3017812010	captopril	N	N	N	N	N	N	N	N	N	N	N	N	N	N	N	N	N	N	N	N	N
421_2_5	3017307028	3017812011	captopril	N	N	N	N	N	N	N	N	N	N	N	N	N	N	N	N	N	N	N	N	N
421_3_1	3017313002	3017815003	captopril	N	N	N	N	N	N	N	N	N	N	N	N	N	N	N	N	N	N	N	N	N
421_3_3	3017313003	3017815004	captopril	N	N	N	N	N	N	N	N	N	N	N	N	N	N	N	N	N	N	N	N	N
421_3_5	3017313004	3017815005	captopril	N	N	N	N	N	N	N	N	N	N	N	N	N	N	N	N	N	N	N	N	N
421_4_1	3017313014	3017815015	captopril	N	N	N	N	N	N	N	N	N	N	N	N	N	N	N	N	N	N	N	N	N
421_4_3	3017313015	3017815016	captopril	N	N	N	N	N	N	N	N	N	N	N	N	N	N	N	N	N	N	N	N	N
421_4_5	3017313016	3017815017	captopril	N	N	N	N	N	N	N	N	N	N	N	N	N	N	N	N	N	N	N	N	N
421_5_2	3017307017	3017811018	captopril	N	N	N	N	N	N	N	N	N	N	N	N	N	N	N	N	N	N	N	N	N
421_5_5	3017307019	3017812002	captopril	N	N	N	N	N	N	N	N	N	N	N	N	N	N	N	N	N	N	N	N	N
421_6_1	3017307029	3017812012	captopril	N	N	N	N	N	N	N	N	N	N	N	N	N	N	N	N	N	N	N	N	N
421_6_2	3017307030	3017812013	captopril	N	N	N	N	N	N	N	N	N	N	N	N	N	N	N	N	N	N	N	N	N
421_6_5	3017308001	3017812014	captopril	N	N	N	N	N	N	N	N	N	N	N	N	N	N	N	N	N	N	N	N	N
421_7_2	3017313005	3017815006	captopril	N	N	N	N	N	N	N	N	N	N	N	N	N	N	N	N	N	N	N	N	N
421_7_3	3017313006	3017815007	captopril	N	N	N	N	N	N	N	N	N	N	N	N	N	N	N	N	N	N	N	N	N
421_7_4	3017313007	3017815008	captopril	N	N	N	N	N	N	N	N	N	N	N	N	N	N	N	N	N	N	N	N	N
421_8_1	3017313017	3017815018	captopril	N	N	N	N	N	N	N	N	N	N	N	N	N	N	N	N	N	N	N	N	N
421_8_4	3017313018	3017815019	captopril	N	N	N	N	N	N	N	N	N	N	N	N	N	N	N	N	N	N	N	N	N
421_8_5	3017313019	3017815020	captopril	N	N	N	N	N	N	N	N	N	N	N	N	N	N	N	N	N	N	N	N	N
421_9_1	3017307020	3017812003	captopril	N	N	N	N	N	N	N	N	N	N	N	N	N	N	N	N	N	N	N	N	N
421_9_3	3017307021	3017812004	captopril	N	N	N	N	N	N	N	N	N	N	N	N	N	N	N	N	N	N	N	N	N
421_9_5	3017307022	3017812005	captopril	N	N	N	N	N	N	N	N	N	N	N	N	N	N	N	N	N	N	N	N	N
422_1_1	3017314001	3017780002	enalapril	N	N	N	N	N	N	N	N	N	N	N	N	N	N	N	N	N	N	N	N	N
422_1_2	3017314002	3017780003	enalapril	N	N	N	N	N	N	N	N	N	N	N	N	N	N	N	N	N	N	N	N	N
422_1_3	3017314003	3017780004	enalapril	N	N	N	N	N	N	N	N	N	N	N	N	N	N	N	N	N	N	N	N	N
422_10_3	3017314019	3017780020	enalapril	N	N	N	N	N	N	N	N	N	N	N	N	N	N	N	N	N	N	N	N	N
422_10_4	3017339015	3017780021	enalapril	N	N	N	N	N	N	N	N	N	N	N	N	N	N	N	N	N	N	N	N	N
422_10_5	3017314021	3017780022	enalapril	N	N	N	N	N	N	N	N	N	N	N	N	N	N	N	N	N	N	N	N	N
422_11_1	3017310007	3017781006	enalapril	N	N	N	N	N	N	N	N	N	N	N	N	N	N	N	N	N	N	N	N	N
422_11_2	3017310008	3017781007	enalapril	N	N	N	N	N	N	N	N	N	N	N	N	N	N	N	N	N	N	N	N	N
422_11_4	3017310009	3017781008	enalapril	N	N	N	N	N	N	N	N	N	N	N	N	N	N	N	N	N	N	N	N	N
422_12_2	3017310019	3017781018	enalapril	N	N	N	N	N	N	N	N	N	N	N	N	N	N	N	N	N	N	N	N	N
422_12_3	3017310020	3017781019	enalapril	N	N	N	N	N	N	N	N	N	N	N	N	N	N	N	N	N	N	N	N	N
422_12_4	3017310021	3017781020	enalapril	N	N	N	N	N	N	N	N	N	N	N	N	N	N	N	N	N	N	N	N	N
422_13_1	3017314010	3017780011	enalapril	N	N	N	N	N	N	N	N	N	N	N	N	N	N	N	N	N	N	N	N	N
422_13_3	3017314011	3017780012	enalapril	N	N	N	N	N	N	N	N	N	N	N	N	N	N	N	N	N	N	N	N	N
422_13_5	3017314012	3017780013	enalapril	N	N	N	N	N	N	N	N	N	N	N	N	N	N	N	N	N	N	N	N	N
422_14_1	3017339016	3017780023	enalapril	N	N	N	N	N	N	N	N	N	N	N	N	N	N	N	N	N	N	N	N	N
422_14_3	3017314023	3017780024	enalapril	N	N	N	N	N	N	N	N	N	N	N	N	N	N	N	N	N	N	N	N	N
422_14_4	3017339017	3017780025	enalapril	N	N	N	N	N	N	N	N	N	N	N	N	N	N	N	N	N	N	N	N	N
422_15_1	3017310010	3017781009	enalapril	N	N	N	N	N	N	N	N	N	N	N	N	N	N	N	N	N	N	N	N	N
422_15_2	3017310011	3017781010	enalapril	N	N	N	N	N	N	N	N	N	N	N	N	N	N	N	N	N	N	N	N	N
422_15_5	3017310012	3017781011	enalapril	N	N	N	N	N	N	N	N	N	N	N	N	N	N	N	N	N	N	N	N	N
422_16_3	3017310022	3017781021	enalapril	N	N	N	N	N	N	N	N	N	N	N	N	N	N	N	N	N	N	N	N	N
422_16_4	3017310023	3017781022	enalapril	N	N	N	N	N	N	N	N	N	N	N	N	N	N	N	N	N	N	N	N	N
422_16_5	3017310024	3017781023	enalapril	N	N	N	N	N	N	N	N	N	N	N	N	N	N	N	N	N	N	N	N	N
422_2_1	3017314013	3017780014	enalapril	N	N	N	N	N	N	N	N	N	N	N	N	N	N	N	N	N	N	N	N	N
422_2_3	3017314014	3017780015	enalapril	N	N	N	N	N	N	N	N	N	N	N	N	N	N	N	N	N	N	N	N	N
422_2_4	3017314015	3017780016	enalapril	N	N	N	N	N	N	N	N	N	N	N	N	N	N	N	N	N	N	N	N	N
422_3_1	3017310001	3017780026	enalapril	N	N	N	N	N	N	N	N	N	N	N	N	N	N	N	N	N	N	N	N	N
422_3_2	3017310002	3017781001	enalapril	N	N	N	N	N	N	N	N	N	N	N	N	N	N	N	N	N	N	N	N	N
422_3_5	3017310003	3017781002	enalapril	N	N	N	N	N	N	N	N	N	N	N	N	N	N	N	N	N	N	N	N	N
422_4_1	3017310013	3017781012	enalapril	N	N	N	N	N	N	N	N	N	N	N	N	N	N	N	N	N	N	N	N	N
422_4_2	3017310014	3017781013	enalapril	N	N	N	N	N	N	N	N	N	N	N	N	N	N	N	N	N	N	N	N	N
422_4_3	3017310015	3017781014	enalapril	N	N	N	N	N	N	N	N	N	N	N	N	N	N	N	N	N	N	N	N	N
422_5_1	3017314004	3017780005	enalapril	N	N	N	N	N	N	N	N	N	N	N	N	N	N	N	N	N	N	N	N	N
422_5_4	3017314005	3017780006	enalapril	N	N	N	N	N	N	N	N	N	N	N	N	N	N	N	N	N	N	N	N	N
422_5_5	3017314006	3017780007	enalapril	N	N	N	N	N	N	N	N	N	N	N	N	N	N	N	N	N	N	N	N	N
422_6_1	3017314016	3017780017	enalapril	N	N	N	N	N	N	N	N	N	N	N	N	N	N	N	N	N	N	N	N	N
422_6_2	3017314017	3017780018	enalapril	N	N	N	N	N	N	N	N	N	N	N	N	N	N	N	N	N	N	N	N	N
422_6_5	3017314018	3017780019	enalapril	N	N	N	N	N	N	N	N	N	N	N	N	N	N	N	N	N	N	N	N	N
422_7_1	3017310004	3017781003	enalapril	N	N	N	N	N	N	N	N	N	N	N	N	N	N	N	N	N	N	N	N	N
422_7_3	3017310005	3017781004	enalapril	N	N	N	N	N	N	N	N	N	N	N	N	N	N	N	N	N	N	N	N	N
422_7_5	3017310006	3017781005	enalapril	N	N	N	N	N	N	N	N	N	N	N	N	N	N	N	N	N	N	N	N	N
422_8_1	3017310016	3017781015	enalapril	N	N	N	N	N	N	N	N	N	N	N	N	N	N	N	N	N	N	N	N	N
422_8_2	3017310017	3017781016	enalapril	N	N	N	N	N	N	N	N	N	N	N	N	N	N	N	N	N	N	N	N	N
422_8_4	3017310018	3017781017	enalapril	N	N	N	N	N	N	N	N	N	N	N	N	N	N	N	N	N	N	N	N	N
422_9_1	3017314007	3017780008	enalapril	N	N	N	N	N	N	N	N	N	N	N	N	N	N	N	N	N	N	N	N	N
422_9_2	3017314008	3017780009	enalapril	N	N	N	N	N	N	N	N	N	N	N	N	N	N	N	N	N	N	N	N	N
422_9_5	3017314009	3017780010	enalapril	N	N	N	N	N	N	N	N	N	N	N	N	N	N	N	N	N	N	N	N	N
423_1_2	3017314025	3017779011	enalapril	N	N	N	N	N	N	N	N	N	N	N	N	N	N	N	N	N	N	N	N	N
423_1_4	3017314026	3017779012	enalapril	N	N	N	N	N	N	N	N	N	N	N	N	N	N	N	N	N	N	N	N	N
423_1_5	3017314027	3017779013	enalapril	N	N	N	N	N	N	N	N	N	N	N	N	N	N	N	N	N	N	N	N	N
423_10_1	3017315013	3017779029	enalapril	N	N	N	N	N	N	N	N	N	N	N	N	N	N	N	N	N	N	N	N	N
423_10_2	3017315014	3017779030	enalapril	N	N	N	N	N	N	N	N	N	N	N	N	N	N	N	N	N	N	N	N	N
423_10_5	3017315015	3017780027	enalapril	N	N	N	N	N	N	N	N	N	N	N	N	N	N	N	N	N	N	N	N	N
423_11_1	3017315020	3017781030	enalapril	N	N	N	N	N	N	N	N	N	N	N	N	N	N	N	N	N	N	N	N	N
423_11_3	3017315021	3017782001	enalapril	N	N	N	N	N	N	N	N	N	N	N	N	N	N	N	N	N	N	N	N	N
423_11_4	3017315022	3017782002	enalapril	N	N	N	N	N	N	N	N	N	N	N	N	N	N	N	N	N	N	N	N	N
423_12_1	3017316002	3017782012	enalapril	N	N	N	N	N	N	N	N	N	N	N	N	Y	N	N	N	N	N	N	N	N
423_12_2	3017316003	3017782013	enalapril	N	N	N	N	N	N	N	N	N	N	N	N	Y	N	N	N	N	N	N	N	N
423_12_3	3017316004	3017782014	enalapril	N	N	N	N	N	N	N	N	N	N	N	N	N	N	N	N	N	N	N	N	N
423_13_3	3017315004	3017779020	enalapril	N	N	N	N	N	N	N	N	N	N	N	N	N	N	N	N	N	N	N	N	N
423_13_4	3017315005	3017779021	enalapril	N	N	N	N	N	N	N	N	N	N	N	N	N	N	N	N	N	N	N	N	N
423_13_5	3017315006	3017793001	enalapril	N	N	N	N	N	N	N	N	N	N	N	N	N	N	N	N	N	N	N	N	N
423_14_1	3017315016	3017780028	enalapril	N	N	N	N	N	N	N	N	N	N	N	N	N	N	N	N	N	N	N	N	N
423_14_2	3017315017	3017780029	enalapril	N	N	N	N	N	N	N	N	N	N	N	N	N	N	N	N	N	N	N	N	N
423_14_3	3017315018	3017780030	enalapril	N	N	N	N	N	N	N	N	N	N	N	N	N	N	N	N	N	N	N	N	N
423_15_1	3017315023	3017782003	enalapril	N	N	N	N	N	N	N	N	N	N	N	N	N	N	N	N	N	N	N	N	N
423_15_2	3017315024	3017782004	enalapril	N	N	N	N	N	N	N	N	N	N	N	N	N	N	N	N	N	N	N	N	N
423_15_5	3017315025	3017782005	enalapril	N	N	N	N	N	N	N	N	N	N	N	N	Y	N	N	N	N	N	N	N	N
423_16_2	3017316005	3017782015	enalapril	N	N	N	N	N	N	N	N	N	N	N	N	Y	N	N	N	N	N	N	N	Y
423_16_3	3017316006	3017782016	enalapril	N	N	N	N	N	N	N	N	N	N	N	N	Y	N	Y	N	N	N	N	N	Y
423_16_5	3017316007	3017782017	enalapril	N	N	N	N	N	N	N	N	N	N	N	N	Y	N	Y	N	N	N	N	N	Y
423_2_2	3017315007	3017779023	enalapril	N	N	N	N	N	N	N	N	N	N	N	N	N	N	N	N	N	N	N	N	N
423_2_3	3017315008	3017779024	enalapril	N	N	N	N	N	N	N	N	N	N	N	N	N	N	N	N	N	N	N	N	N
423_2_4	3017315009	3017779025	enalapril	N	N	N	N	N	N	N	N	N	N	N	N	N	N	N	N	N	N	N	N	N
423_3_1	3017313026	3017781024	enalapril	N	N	N	N	N	N	N	N	N	N	N	N	N	N	N	N	N	N	N	N	N
423_3_2	3017313027	3017781025	enalapril	N	N	N	N	N	N	N	N	N	N	N	N	N	N	N	N	N	N	N	N	N
423_3_4	3017313028	3017781026	enalapril	N	N	N	N	N	N	N	N	N	N	N	N	N	N	N	N	N	N	N	N	N
423_4_3	3017315026	3017782006	enalapril	N	N	N	N	N	N	N	N	N	N	N	N	N	N	N	N	N	N	N	N	N
423_4_4	3017315027	3017782007	enalapril	N	N	N	N	N	N	N	N	N	N	N	N	N	N	N	N	N	N	N	N	N
423_4_5	3017315028	3017782008	enalapril	N	N	N	N	N	N	N	N	N	N	N	N	N	N	N	N	N	N	N	N	N
423_5_1	3017314028	3017779014	enalapril	N	N	N	N	N	N	N	N	N	N	N	N	N	N	N	N	N	N	N	N	N
423_5_2	3017314029	3017779015	enalapril	N	N	N	N	N	N	N	N	N	N	N	N	N	N	N	N	N	N	N	N	N
423_5_3	3017314030	3017779016	enalapril	N	N	N	N	N	N	N	N	N	N	N	N	N	N	N	N	N	N	N	N	N
423_6_1	3017315010	3017779026	enalapril	N	N	N	N	N	N	N	N	N	N	N	N	N	N	N	N	N	N	N	N	N
423_6_4	3017315011	3017779027	enalapril	N	N	N	N	N	N	N	N	N	N	N	N	N	N	N	N	N	N	N	N	N
423_6_5	3017315012	3017779028	enalapril	N	N	N	N	N	N	N	N	N	N	N	N	N	N	N	N	N	N	N	N	N
423_7_1	3017313029	3017781027	enalapril	N	N	N	N	N	N	N	N	N	N	N	N	N	N	N	N	N	N	N	N	N
423_7_4	3017313030	3017781028	enalapril	N	N	N	N	N	N	N	N	N	N	N	N	N	N	N	N	N	N	N	N	N
423_7_5	3017315019	3017781029	enalapril	N	N	N	N	N	N	N	N	N	N	N	N	N	N	N	N	N	N	N	N	N
423_8_1	3017315029	3017782009	enalapril	N	N	N	N	N	N	N	N	N	N	N	N	N	N	N	N	N	N	N	N	N
423_8_2	3017315030	3017782010	enalapril	N	N	N	N	N	N	N	N	N	N	N	N	N	N	N	N	N	N	N	N	N
423_8_3	3017316001	3017782011	enalapril	N	N	N	N	N	N	N	N	N	N	N	N	N	N	N	N	N	N	N	N	N
423_9_1	3017315001	3017779017	enalapril	N	N	N	N	N	N	N	N	N	N	N	N	N	N	N	N	N	N	N	N	N
423_9_3	3017315002	3017779018	enalapril	N	N	N	N	N	N	N	N	N	N	N	N	N	N	N	N	N	N	N	N	N
423_9_5	3017315003	3017779019	enalapril	N	N	N	N	N	N	N	N	N	N	N	N	N	N	N	N	N	N	N	N	N
429_1_2	3017408030	3017823007	caffeine	N	N	N	N	N	N	N	N	N	N	N	N	N	N	N	N	N	N	N	N	N
429_1_4	3017409001	3017823008	caffeine	N	N	N	N	N	N	N	N	N	N	N	N	N	N	N	N	N	N	N	N	N
429_1_5	3017409002	3017823009	caffeine	N	N	N	N	N	N	N	N	N	N	N	N	N	N	N	N	N	N	N	N	N
429_10_1	3017409018	3017823025	caffeine	N	N	N	N	N	N	N	N	N	N	N	N	N	N	N	N	N	N	N	N	N
429_10_2	3017409019	3017823026	caffeine	N	N	N	N	N	N	N	N	N	N	N	N	N	N	N	N	N	N	N	N	N
429_10_4	3017409020	3017823027	caffeine	N	N	N	N	N	N	N	N	N	N	N	N	N	N	N	N	N	N	N	N	N
429_11_1	3017408012	3017825001	caffeine	N	N	N	N	N	N	N	N	N	N	N	N	N	N	N	N	N	N	N	N	N
429_11_2	3017408013	3017825002	caffeine	N	N	N	N	N	N	N	N	N	N	N	N	N	N	N	N	N	N	N	N	N
429_11_4	3017408014	3017825003	caffeine	N	N	N	N	N	N	N	N	N	N	N	N	N	N	N	N	N	N	N	N	N
429_12_2	3017408024	3017825013	caffeine	N	N	N	N	N	N	N	N	N	N	N	N	N	N	N	N	N	N	N	N	N
429_12_3	3017408025	3017825014	caffeine	N	N	N	N	N	N	N	N	N	N	N	N	N	N	N	N	N	N	N	N	N
429_12_4	3017408026	3017825015	caffeine	N	N	N	N	N	N	N	N	N	N	N	N	N	N	N	N	N	N	N	N	N
429_13_1	3017409009	3017823016	caffeine	N	N	N	N	N	N	N	N	N	N	N	N	N	N	N	N	N	N	N	N	N
429_13_2	3017409010	3017823017	caffeine	N	N	N	N	N	N	N	N	N	N	N	N	N	N	N	N	N	N	N	N	N
429_13_4	3017409011	3017823018	caffeine	N	N	N	N	N	N	N	N	N	N	N	N	N	N	N	N	N	N	N	N	N
429_14_2	3017409021	3017823028	caffeine	N	N	N	N	N	N	N	N	N	N	N	N	N	N	N	N	N	N	N	N	N
429_14_3	3017409022	3017823029	caffeine	N	N	N	N	N	N	N	N	N	N	N	N	N	N	N	N	N	N	N	N	N
429_14_5	3017409023	3017823030	caffeine	N	N	N	N	N	N	N	N	N	N	N	N	N	N	N	N	N	N	N	N	N
429_15_3	3017408015	3017825004	caffeine	N	N	N	N	N	N	N	N	N	N	N	N	N	N	N	N	N	N	N	N	N
429_15_4	3017408016	3017825005	caffeine	N	N	N	N	N	N	N	N	N	N	N	N	N	N	N	N	N	N	N	N	N
429_15_5	3017408017	3017825006	caffeine	N	N	N	N	N	N	N	N	N	N	N	N	N	N	N	N	N	N	N	N	N
429_16_3	3017408027	3017825016	caffeine	N	N	N	N	N	N	N	N	N	N	N	N	N	N	N	N	N	N	N	N	N
429_16_4	3017408028	3017825017	caffeine	N	N	N	N	N	N	N	N	N	N	N	N	N	N	N	N	N	N	N	N	N
429_16_5	3017408029	3017825018	caffeine	N	N	N	N	N	N	N	N	N	N	N	N	N	N	N	N	N	N	N	N	N
429_2_2	3017409012	3017823019	caffeine	N	N	N	N	N	N	N	N	N	N	N	N	N	N	N	N	N	N	N	N	N
429_2_4	3017409013	3017823020	caffeine	N	N	N	N	N	N	N	N	N	N	N	N	N	N	N	N	N	N	N	N	N
429_2_5	3017409014	3017823021	caffeine	N	N	N	N	N	N	N	N	N	N	N	N	N	N	N	N	N	N	N	N	N
429_3_2	3017408006	3017824025	caffeine	N	N	N	N	N	N	N	N	N	N	N	N	N	N	N	N	N	N	N	N	N
429_3_3	3017408007	3017824026	caffeine	N	N	N	N	N	N	N	N	N	N	N	N	N	N	N	N	N	N	N	N	N
429_3_4	3017408008	3017824027	caffeine	N	N	N	N	N	N	N	N	N	N	N	N	N	N	N	N	N	N	N	N	N
429_4_1	3017408018	3017825007	caffeine	N	N	N	N	N	N	N	N	N	N	N	N	N	N	N	N	N	N	N	N	N
429_4_4	3017408019	3017825008	caffeine	N	N	N	N	N	N	N	N	N	N	N	N	N	N	N	N	N	N	N	N	N
429_4_5	3017408020	3017825009	caffeine	N	N	N	N	N	N	N	N	N	N	N	N	N	N	N	N	N	N	N	N	N
429_5_2	3017409003	3017823010	caffeine	N	N	N	N	N	N	N	N	N	N	N	N	N	N	N	N	N	N	N	N	N
429_5_3	3017409004	3017823011	caffeine	N	N	N	N	N	N	N	N	N	N	N	N	N	N	N	N	N	N	N	N	N
429_5_5	3017409005	3017823012	caffeine	N	N	N	N	N	N	N	N	N	N	N	N	N	N	N	N	N	N	N	N	N
429_6_1	3017409015	3017823022	caffeine	N	N	N	N	N	N	N	N	N	N	N	N	N	N	N	N	N	N	N	N	N
429_6_3	3017409016	3017823023	caffeine	N	N	N	N	N	N	N	N	N	N	N	N	N	N	N	N	N	N	N	N	N
429_6_4	3017409017	3017823024	caffeine	N	N	N	N	N	N	N	N	N	N	N	N	N	N	N	N	N	N	N	N	N
429_7_1	3017408009	3017824028	caffeine	N	N	N	N	N	N	N	N	N	N	N	N	N	N	N	N	N	N	N	N	N
429_7_3	3017408010	3017824029	caffeine	N	N	N	N	N	N	N	N	N	N	N	N	N	N	N	N	N	N	N	N	N
429_7_4	3017408011	3017824030	caffeine	N	N	N	N	N	N	N	N	N	N	N	N	N	N	N	N	N	N	N	N	N
429_8_1	3017408021	3017825010	caffeine	N	N	N	N	N	N	N	N	N	N	N	N	N	N	N	N	N	N	N	N	N
429_8_3	3017408022	3017825011	caffeine	N	N	N	N	N	N	N	N	N	N	N	N	N	N	N	N	N	N	N	N	N
429_8_4	3017408023	3017825012	caffeine	N	N	N	N	N	N	N	N	N	N	N	N	N	N	N	N	N	N	N	N	N
429_9_2	3017409006	3017823013	caffeine	N	N	N	N	N	N	N	N	N	N	N	N	N	N	N	N	N	N	N	N	N
429_9_4	3017409007	3017823014	caffeine	N	N	N	N	N	N	N	N	N	N	N	N	N	N	N	N	N	N	N	N	N
429_9_5	3017409008	3017823015	caffeine	N	N	N	N	N	N	N	N	N	N	N	N	N	N	N	N	N	N	N	N	N
430_1_1	3017248002	3017802009	caffeine	N	N	N	N	N	N	N	N	N	N	N	N	N	N	N	N	N	N	N	N	N
430_1_3	3017248003	3017802010	caffeine	N	N	N	N	N	N	N	N	N	N	N	N	N	N	N	N	N	N	N	N	N
430_1_5	3017248004	3017802011	caffeine	N	N	N	N	N	N	N	N	N	N	N	N	N	N	N	N	N	N	N	N	N
430_10_1	3017248020	3017802027	caffeine	N	N	N	N	N	N	N	N	N	N	N	N	N	N	N	N	N	N	N	N	N
430_10_4	3017248021	3017802028	caffeine	N	N	N	N	N	N	N	N	N	N	N	N	N	N	N	N	N	N	N	N	N
430_10_5	3017248022	3017802029	caffeine	N	N	N	N	N	N	N	N	N	N	N	N	N	N	N	N	N	N	N	N	N
430_11_3	3017252008	3017805003	caffeine	N	N	N	N	N	N	N	N	N	N	N	N	N	N	N	N	N	N	N	N	N
430_11_4	3017252009	3017805004	caffeine	N	N	N	N	N	N	N	N	N	N	N	N	N	N	N	N	N	N	N	N	N
430_11_5	3017252010	3017805005	caffeine	N	N	N	N	N	N	N	N	N	N	N	N	N	N	N	N	N	N	N	N	N
430_12_1	3017252020	3017805015	caffeine	N	N	N	N	N	N	N	N	N	N	N	N	N	N	N	N	N	N	N	N	N
430_12_4	3017252021	3017805016	caffeine	N	N	N	N	N	N	N	N	N	N	N	N	N	N	N	N	N	N	N	N	N
430_12_5	3017252022	3017805017	caffeine	N	N	N	N	N	N	N	N	N	N	N	N	N	N	N	N	N	N	N	N	N
430_13_1	3017248011	3017802018	caffeine	N	N	N	N	N	N	N	N	N	N	N	N	N	N	N	N	N	N	N	N	N
430_13_3	3017248012	3017802019	caffeine	N	N	N	N	N	N	N	N	N	N	N	N	N	N	N	N	N	N	N	N	N
430_13_4	3017248013	3017802020	caffeine	N	N	N	N	N	N	N	N	N	N	N	N	N	N	N	N	N	N	N	N	N
430_14_1	3017248023	3017802030	caffeine	N	N	N	N	N	N	N	N	N	N	N	N	N	N	N	N	N	N	N	N	N
430_14_2	3017248024	3017803001	caffeine	N	N	N	N	N	N	N	N	N	N	N	N	N	N	N	N	N	N	N	N	N
430_14_3	3017248025	3017803002	caffeine	N	N	N	N	N	N	N	N	N	N	N	N	N	N	N	N	N	N	N	N	N
430_15_1	3017252011	3017805006	caffeine	N	N	N	N	N	N	N	N	N	N	N	N	N	N	N	N	N	N	N	N	N
430_15_4	3017252012	3017805007	caffeine	N	N	N	N	N	N	N	N	N	N	N	N	N	N	N	N	N	N	N	N	N
430_15_5	3017252013	3017805008	caffeine	N	N	N	N	N	N	N	N	N	N	N	N	N	N	N	N	N	N	N	N	N
430_16_1	3017252023	3017805018	caffeine	N	N	Y	N	N	N	N	N	N	N	N	N	N	N	N	N	N	N	N	N	N
430_16_4	3017252024	3017805019	caffeine	N	N	Y	N	N	N	N	N	N	N	N	N	N	N	N	N	N	N	N	N	N
430_16_5	3017252025	3017805020	caffeine	N	N	N	N	N	N	N	N	N	N	N	N	N	N	N	N	N	N	N	N	N
430_2_1	3017248014	3017802021	caffeine	N	N	N	N	N	N	N	N	N	N	N	N	N	N	N	N	N	N	N	N	N
430_2_3	3017248015	3017802022	caffeine	N	N	N	N	N	N	N	N	N	N	N	N	N	N	N	N	N	N	N	N	N
430_2_4	3017248016	3017802023	caffeine	N	N	N	N	N	N	N	N	N	N	N	N	N	N	N	N	N	N	N	N	N
430_3_2	3017252002	3017804027	caffeine	N	N	N	N	N	N	N	N	N	N	N	N	N	N	N	N	N	N	N	N	N
430_3_3	3017252003	3017804028	caffeine	N	N	N	N	N	N	N	N	N	N	N	N	N	N	N	N	N	N	N	N	N
430_3_5	3017252004	3017804029	caffeine	N	N	N	N	N	N	N	N	N	N	N	N	N	N	N	N	N	N	N	N	N
430_4_1	3017252014	3017805009	caffeine	N	N	N	N	N	N	N	N	N	N	N	N	N	N	N	N	N	N	N	N	N
430_4_2	3017252015	3017805010	caffeine	N	N	N	N	N	N	N	N	N	N	N	N	N	N	N	N	N	N	N	N	N
430_4_5	3017252016	3017805011	caffeine	N	N	N	N	N	N	N	N	N	N	N	N	N	N	N	N	N	N	N	N	N
430_5_1	3017248005	3017802012	caffeine	N	N	N	N	N	N	N	N	N	N	N	N	N	N	N	N	N	N	N	N	N
430_5_4	3017248006	3017802013	caffeine	N	N	N	N	N	N	N	N	N	N	N	N	N	N	N	N	N	N	N	N	N
430_5_5	3017248007	3017802014	caffeine	N	N	N	N	N	N	N	N	N	N	N	N	N	N	N	N	N	N	N	N	N
430_6_1	3017248017	3017802024	caffeine	N	N	N	N	N	N	N	N	N	N	N	N	N	N	N	N	N	N	N	N	N
430_6_3	3017248018	3017802025	caffeine	N	N	N	N	N	N	N	N	N	N	N	N	N	N	N	N	N	N	N	N	N
430_6_4	3017248019	3017802026	caffeine	N	N	N	N	N	N	N	N	N	N	N	N	N	N	N	N	N	N	N	N	N
430_7_2	3017252005	3017804030	caffeine	N	N	N	N	N	N	N	N	N	N	N	N	N	N	N	N	N	N	N	N	N
430_7_3	3017252006	3017805001	caffeine	N	N	N	N	N	N	N	N	N	N	N	N	N	N	N	N	N	N	N	N	N
430_7_5	3017252007	3017805002	caffeine	N	N	N	N	N	N	N	N	N	N	N	N	N	N	N	N	N	N	N	N	N
430_8_1	3017252017	3017805012	caffeine	N	N	N	N	N	N	N	N	N	N	N	N	N	N	N	N	N	N	N	N	N
430_8_2	3017252018	3017805013	caffeine	N	N	N	N	N	N	N	N	N	N	N	N	N	N	N	N	N	N	N	N	N
430_8_3	3017252019	3017805014	caffeine	N	N	N	N	N	N	N	N	N	N	N	N	N	N	N	N	N	N	N	N	N
430_9_2	3017248008	3017802015	caffeine	N	N	N	N	N	N	N	N	N	N	N	N	N	N	N	N	N	N	N	N	N
430_9_3	3017248009	3017802016	caffeine	N	N	N	N	N	N	N	N	N	N	N	N	N	N	N	N	N	N	N	N	N
430_9_4	3017248010	3017802017	caffeine	N	N	N	N	N	N	N	N	N	N	N	N	N	N	N	N	N	N	N	N	N
444_1_3	3017354001	3017783012	triamterene	N	N	N	N	N	N	N	N	N	N	N	N	N	N	N	N	N	N	N	N	N
444_1_4	3017417023	3017783013	triamterene	N	N	N	N	N	N	N	N	N	N	N	N	N	N	N	N	N	N	N	N	N
444_1_5	3017354003	3017783014	triamterene	N	N	N	N	N	N	N	N	N	N	N	N	N	N	N	N	N	N	N	N	N
444_10_2	3017354019	3017783030	triamterene	N	N	N	N	N	N	N	N	N	N	N	N	N	N	N	N	N	N	N	N	N
444_10_3	3017354020	3017784001	triamterene	N	N	N	N	N	N	N	N	N	N	N	N	N	N	N	N	N	Y	N	N	N
444_10_5	3017354021	3017784002	triamterene	N	N	N	N	N	N	N	N	N	N	N	N	N	N	N	N	N	N	N	N	N
444_11_2	3017366012	3017784012	triamterene	N	N	N	N	N	N	N	N	N	N	N	N	N	N	N	N	N	Y	N	N	N
444_11_3	3017366013	3017784013	triamterene	N	N	N	N	N	N	N	N	N	N	N	N	N	N	N	N	N	Y	N	N	N
444_11_5	3017366014	3017784014	triamterene	N	N	N	N	N	N	N	N	N	N	N	N	N	N	N	N	N	N	N	N	N
444_12_1	3017366024	3017784024	triamterene	N	N	N	N	N	N	N	N	N	N	N	N	N	N	N	N	N	N	N	N	N
444_12_2	3017366025	3017784025	triamterene	N	N	N	N	N	N	N	N	N	N	N	N	N	N	N	N	N	N	N	N	N
444_12_3	3017366026	3017784026	triamterene	N	N	N	N	N	N	N	N	N	N	N	N	N	N	N	N	N	Y	N	N	N
444_13_1	3017354010	3017783021	triamterene	N	N	N	N	N	N	N	N	N	N	N	N	N	N	N	N	N	N	N	N	N
444_13_4	3017354011	3017783022	triamterene	N	N	N	N	N	N	N	N	N	N	N	N	N	N	N	N	N	N	N	N	N
444_13_5	3017354012	3017783023	triamterene	N	N	N	N	N	N	N	N	N	N	N	N	N	N	N	N	N	N	N	N	N
444_14_1	3017354022	3017784003	triamterene	N	N	N	N	N	N	N	N	N	N	N	N	N	N	N	N	N	N	N	N	N
444_14_3	3017354023	3017784004	triamterene	N	N	N	N	N	N	N	N	N	N	N	N	N	N	N	N	N	N	N	N	N
444_14_5	3017354024	3017784005	triamterene	N	N	N	N	N	N	N	N	N	N	N	N	N	N	N	N	N	N	N	N	N
444_15_2	3017366015	3017784015	triamterene	N	N	N	N	N	N	N	N	N	N	N	N	N	N	N	N	N	Y	N	N	N
444_15_3	3017366016	3017784016	triamterene	N	N	N	N	N	N	N	N	N	N	N	N	N	N	N	N	N	N	N	N	N
444_15_5	3017366017	3017784017	triamterene	N	N	N	N	N	N	N	N	N	N	N	N	N	N	N	N	N	Y	N	N	N
444_16_1	3017366027	3017784027	triamterene	N	N	N	N	N	N	N	N	N	N	N	N	N	N	N	N	N	Y	N	N	N
444_16_4	3017366028	3017784028	triamterene	N	N	N	N	N	N	N	N	N	N	N	N	N	N	N	N	N	Y	N	N	N
444_16_5	3017366029	3017784029	triamterene	N	N	N	N	N	N	N	N	N	N	N	N	N	N	N	N	N	Y	N	N	N
444_2_2	3017354013	3017783024	triamterene	N	N	N	N	N	N	N	N	N	N	N	N	N	N	N	N	N	N	N	N	N
444_2_4	3017354014	3017783025	triamterene	N	N	N	N	N	N	N	N	N	N	N	N	N	N	N	N	N	N	N	N	N
444_2_5	3017354015	3017783026	triamterene	N	N	N	N	N	N	N	N	N	N	N	N	N	N	N	N	N	N	N	N	N
444_3_2	3017366006	3017784006	triamterene	N	N	N	N	N	N	N	N	N	N	N	N	N	N	N	N	N	N	N	N	N
444_3_4	3017366007	3017784007	triamterene	N	N	N	N	N	N	N	N	N	N	N	N	N	N	N	N	N	N	N	N	N
444_3_5	3017366008	3017784008	triamterene	N	N	N	N	N	N	N	N	N	N	N	N	N	N	N	N	N	N	N	N	N
444_4_2	3017366018	3017784018	triamterene	N	N	N	N	N	N	N	N	N	N	N	N	N	N	N	N	N	N	N	N	N
444_4_3	3017366019	3017784019	triamterene	N	N	N	N	N	N	N	N	N	N	N	N	N	N	N	N	N	N	N	N	N
444_4_5	3017366020	3017784020	triamterene	N	N	N	N	N	N	N	N	N	N	N	N	N	N	N	N	N	N	N	N	N
444_5_1	3017354004	3017783015	triamterene	N	N	N	N	N	N	N	N	N	N	N	N	N	N	N	N	N	N	N	N	N
444_5_4	3017417024	3017783017	triamterene	N	N	N	N	N	N	N	N	N	N	N	N	N	N	N	N	N	N	N	N	N
444_6_1	3017354016	3017783027	triamterene	N	N	N	N	N	N	N	N	N	N	N	N	N	N	N	N	N	N	N	N	N
444_6_2	3017354017	3017783028	triamterene	N	N	N	N	N	N	N	N	N	N	N	N	N	N	N	N	N	N	N	N	N
444_6_3	3017354018	3017783029	triamterene	N	N	N	N	N	N	N	N	N	N	N	N	N	N	N	N	N	N	N	N	N
444_7_1	3017366009	3017784009	triamterene	N	N	N	N	N	N	N	N	N	N	N	N	N	N	N	N	N	N	N	N	N
444_7_2	3017366010	3017784010	triamterene	N	N	N	N	N	N	N	N	N	N	N	N	N	N	N	N	N	N	N	N	N
444_7_3	3017366011	3017784011	triamterene	N	N	N	N	N	N	N	N	N	N	N	N	N	N	N	N	N	N	N	N	N
444_8_1	3017366021	3017784021	triamterene	N	N	N	N	N	N	N	N	N	N	N	N	N	N	N	N	N	N	N	N	N
444_8_3	3017366022	3017784022	triamterene	N	N	N	N	N	N	N	N	N	N	N	N	N	N	N	N	N	N	N	N	N
444_8_4	3017366023	3017784023	triamterene	N	N	N	N	N	N	N	N	N	N	N	N	N	N	N	N	N	N	N	N	N
444_9_1	3017354007	3017783018	triamterene	N	N	N	N	N	N	N	N	N	N	N	N	N	N	N	N	N	N	N	N	N
444_9_3	3017354008	3017783019	triamterene	N	N	N	N	N	N	N	N	N	N	N	N	N	N	N	N	N	N	N	N	N
444_9_5	3017354009	3017783020	triamterene	N	N	N	N	N	N	N	N	N	N	N	N	N	N	N	N	N	N	N	N	N
445_1_2	3017351023	3017786018	triamterene	N	N	N	N	N	N	N	N	N	N	N	N	N	N	N	N	N	N	N	N	N
445_1_3	3017351024	3017786019	triamterene	N	N	N	N	N	N	N	N	N	N	N	N	N	N	N	N	N	N	N	N	N
445_1_4	3017351025	3017786020	triamterene	N	N	N	N	N	N	N	N	N	N	N	N	N	N	N	N	N	N	N	N	N
445_10_3	3017352011	3017787006	triamterene	N	N	N	N	N	N	N	N	N	N	N	N	N	N	Y	N	N	Y	Y	N	N
445_10_4	3017352012	3017787007	triamterene	N	N	N	N	N	N	N	N	N	N	N	N	N	N	N	N	N	N	N	N	N
445_10_5	3017352013	3017787008	triamterene	N	N	N	N	N	N	N	N	N	N	N	Y	N	N	N	N	N	Y	N	N	N
445_11_1	3017371005	3017808027	triamterene	N	N	N	N	N	N	N	N	N	N	N	N	N	N	N	N	N	Y	N	N	N
445_11_2	3017371006	3017808028	triamterene	N	N	N	N	N	N	N	N	N	N	N	Y	N	N	Y	N	N	Y	Y	N	N
445_11_3	3017371007	3017808029	triamterene	N	N	N	N	N	N	N	N	N	N	N	N	N	N	N	N	N	N	N	N	N
445_12_2	3017371017	3017809009	triamterene	N	N	N	N	N	N	N	N	N	N	N	N	N	N	Y	N	N	Y	Y	N	N
445_12_4	3017371018	3017809010	triamterene	N	N	N	N	N	N	N	N	N	N	N	N	N	N	Y	N	N	Y	Y	N	N
445_12_5	3017371019	3017809011	triamterene	N	N	N	N	N	N	N	N	N	N	N	N	N	N	N	N	N	N	N	N	N
445_13_2	3017352002	3017786027	triamterene	N	N	N	N	N	N	N	N	N	N	N	Y	N	N	N	N	N	Y	Y	N	N
445_13_4	3017352003	3017786028	triamterene	N	N	N	N	N	N	N	N	N	N	N	Y	N	N	N	N	N	Y	Y	N	N
445_13_5	3017352004	3017786029	triamterene	N	N	N	N	N	N	N	N	N	N	N	Y	N	N	N	N	N	Y	Y	N	N
445_14_1	3017352014	3017787009	triamterene	N	N	N	N	N	N	N	N	N	N	N	Y	N	N	Y	N	N	Y	Y	N	N
445_14_2	3017352015	3017787010	triamterene	N	N	N	N	N	N	N	N	N	N	N	Y	N	N	Y	N	N	Y	Y	N	N
445_14_4	3017352016	3017787011	triamterene	N	N	N	N	N	N	N	N	N	N	N	Y	N	N	Y	N	N	Y	Y	N	N
445_15_3	3017371008	3017808030	triamterene	N	N	N	N	N	N	N	N	N	N	N	Y	N	N	N	N	N	Y	Y	N	N
445_15_4	3017371009	3017809001	triamterene	N	N	N	N	N	N	N	N	N	N	N	Y	N	N	Y	N	N	Y	Y	N	N
445_15_5	3017371010	3017809002	triamterene	N	N	N	N	N	N	N	N	N	N	N	Y	N	N	Y	N	N	Y	Y	N	N
445_16_1	3017371020	3017809012	triamterene	N	N	N	N	N	N	N	N	N	N	N	Y	N	N	Y	N	N	Y	Y	N	N
445_16_2	3017371021	3017809013	triamterene	N	N	N	N	N	N	N	N	N	N	N	Y	N	N	Y	N	N	Y	Y	N	N
445_16_5	3017371022	3017809014	triamterene	N	N	N	N	N	N	N	N	N	N	N	Y	N	N	Y	N	N	Y	Y	N	N
445_2_1	3017352005	3017786030	triamterene	N	N	N	N	N	N	N	N	N	N	N	N	N	N	N	N	N	N	N	N	N
445_2_4	3017352006	3017787001	triamterene	N	N	N	N	N	N	N	N	N	N	N	N	N	N	N	N	N	N	N	N	N
445_2_5	3017352007	3017787002	triamterene	N	N	N	N	N	N	N	N	N	N	N	N	N	N	N	N	N	N	N	N	N
445_3_3	3017370029	3017808021	triamterene	N	N	N	N	N	N	N	N	N	N	N	N	N	N	N	N	N	N	N	N	N
445_3_4	3017370030	3017808022	triamterene	N	N	N	N	N	N	N	N	N	N	N	N	N	N	N	N	N	N	N	N	N
445_3_5	3017371001	3017808023	triamterene	N	N	N	N	N	N	N	N	N	N	N	N	N	N	N	N	N	N	N	N	N
445_4_1	3017371011	3017809003	triamterene	N	N	N	N	N	N	N	N	N	N	N	N	N	N	N	N	N	N	N	N	N
445_4_3	3017371012	3017809004	triamterene	N	N	N	N	N	N	N	N	N	N	N	N	N	N	N	N	N	N	N	N	N
445_4_5	3017371013	3017809005	triamterene	N	N	N	N	N	N	N	N	N	N	N	N	N	N	N	N	N	N	N	N	N
445_5_2	3017351026	3017786021	triamterene	N	N	N	N	N	N	N	N	N	N	N	N	N	N	N	N	N	N	N	N	N
445_5_4	3017351027	3017786022	triamterene	N	N	N	N	N	N	N	N	N	N	N	N	N	N	N	N	N	N	N	N	N
445_5_5	3017351028	3017786023	triamterene	N	N	N	N	N	N	N	N	N	N	N	N	N	N	N	N	N	N	N	N	N
445_6_1	3017352008	3017787003	triamterene	N	N	N	N	N	N	N	N	N	N	N	N	N	N	N	N	N	N	N	N	N
445_6_3	3017352009	3017787004	triamterene	N	N	N	N	N	N	N	N	N	N	N	N	N	N	N	N	N	N	N	N	N
445_6_5	3017352010	3017787005	triamterene	N	N	N	N	N	N	N	N	N	N	N	N	N	N	N	N	N	N	N	N	N
445_7_1	3017371002	3017808024	triamterene	N	N	N	N	N	N	N	N	N	N	N	N	N	N	N	N	N	N	N	N	N
445_7_3	3017371003	3017808025	triamterene	N	N	N	N	N	N	N	N	N	N	N	N	N	N	N	N	N	N	N	N	N
445_7_5	3017371004	3017808026	triamterene	N	N	N	N	N	N	N	N	N	N	N	N	N	N	N	N	N	N	N	N	N
445_8_1	3017371014	3017809006	triamterene	N	N	N	N	N	N	N	N	N	N	N	N	N	N	N	N	N	N	N	N	N
445_8_2	3017371015	3017809007	triamterene	N	N	N	N	N	N	N	N	N	N	N	N	N	N	N	N	N	N	N	N	N
445_8_4	3017371016	3017809008	triamterene	N	N	N	N	N	N	N	N	N	N	N	N	N	N	N	N	N	N	N	N	N
445_9_1	3017351029	3017786024	triamterene	N	N	N	N	N	N	N	N	N	N	N	N	N	N	N	N	N	Y	N	N	N
445_9_2	3017351030	3017786025	triamterene	N	N	N	N	N	N	N	N	N	N	N	N	N	N	N	N	N	N	Y	N	N
445_9_5	3017352001	3017786026	triamterene	N	N	N	N	N	N	N	N	N	N	N	N	N	N	N	N	N	N	N	N	N
489_1_1	3017262026	3017782018	acetazolamide	N	N	N	N	N	N	N	N	N	N	N	N	N	N	N	N	N	N	N	N	N
489_1_3	3017262027	3017782019	acetazolamide	N	N	N	N	N	N	N	N	N	N	N	N	N	N	N	N	N	N	N	N	N
489_1_4	3017262028	3017782020	acetazolamide	N	N	N	N	N	N	N	N	N	N	N	N	N	N	N	N	N	N	N	N	N
489_10_1	3017263014	3017783006	acetazolamide	N	N	N	N	N	N	N	N	N	N	N	N	N	N	N	N	N	N	N	N	N
489_10_3	3017263015	3017783007	acetazolamide	N	N	N	N	N	N	N	N	N	N	N	N	N	N	N	N	N	N	N	N	N
489_11_1	3017296022	3017785006	acetazolamide	N	N	N	N	N	N	N	N	N	N	N	N	N	N	N	N	N	N	N	N	N
489_11_4	3017296023	3017785007	acetazolamide	N	N	N	N	N	N	N	N	N	N	N	N	N	N	N	N	N	N	N	N	N
489_11_5	3017296024	3017785008	acetazolamide	N	N	N	N	N	N	N	N	N	N	N	N	N	N	N	N	N	N	N	N	N
489_12_2	3017262020	3017785018	acetazolamide	N	N	N	N	N	N	N	N	N	N	N	Y	N	N	Y	N	N	N	N	N	N
489_12_3	3017262021	3017785019	acetazolamide	N	N	N	N	N	N	N	N	N	N	N	Y	N	N	N	N	N	N	N	N	N
489_12_5	3017262022	3017785020	acetazolamide	N	N	N	N	N	N	N	N	N	N	N	Y	N	N	N	N	N	N	N	N	N
489_13_2	3017263005	3017782027	acetazolamide	N	N	N	N	N	N	N	N	N	N	N	N	N	N	N	N	N	N	N	N	N
489_13_3	3017263006	3017782028	acetazolamide	N	N	N	N	N	N	N	N	N	N	N	N	N	N	N	N	N	N	N	N	N
489_13_5	3017263007	3017782029	acetazolamide	N	N	N	N	N	N	N	N	N	N	N	N	N	N	N	N	N	N	N	N	N
489_14_1	3017263017	3017783009	acetazolamide	N	N	N	N	N	N	N	N	N	N	N	N	N	N	N	N	N	N	N	N	N
489_14_3	3017263018	3017783010	acetazolamide	N	N	N	N	N	N	N	N	N	N	N	N	N	N	N	N	N	N	N	N	N
489_14_4	3017263019	3017783011	acetazolamide	N	N	N	N	N	N	N	N	N	N	N	N	N	N	N	N	N	N	N	N	N
489_15_1	3017262011	3017785009	acetazolamide	N	N	N	N	N	N	N	N	N	N	N	Y	N	N	N	N	N	N	N	N	N
[truncated: 1,709 more rows]
