# Supplementary material for: An integrative model of multi-organ drug-induced toxicity prediction using gene-expression data
Source: BMC Bioinformatics. 2014 Dec 8;15(Suppl 16):S2. doi: 10.1186/1471-2105-15-S16-S2 (PMC4290650; doi:10.1186/1471-2105-15-S16-S2)
Supplement: Additional file 5 — ROC curves images for each 21 pathology prediction models. These images are zip-compressed. Figure 4 is a part of these images. [file 1471-2105-15-S16-S2-S5.zip]

Archive with 21 entries (21 files):
- Kidney Vacuolization, cytoplasmic.jpg
- Kidney Regeneration.jpg
- Kidney Change, basophilic.jpg
- Kidney Dilatation.jpg
- Kidney Cast, hyaline.jpg
- Kidney Hyaline droplet.jpg
- Kidney Necrosis.jpg
- Kidney Degeneration.jpg
- Kidney Hypertrophy.jpg
- Kidney Cellular infiltration.jpg
- Liver Fibrosis.jpg
- Liver Proliferation.jpg
- Liver Vacuolization, cytoplasmic.jpg
- Liver Single cell necrosis.jpg
- Liver Necrosis.jpg
- Liver Deposit, pigment.jpg
- Liver Increased mitosis.jpg
- Liver Degeneration.jpg
- Liver Hypertrophy.jpg
- Liver Cellular infiltration.jpg
- Liver Change, eosinophilic.jpg
